# Supplementary material for: The molecular basis of genistein-induced mitotic arrest and exit of self-renewal in embryonal carcinoma and primary cancer cell lines
Source: BMC Med Genomics. 2008 Oct 10;1:49. doi: 10.1186/1755-8794-1-49 (PMC2577110; doi:10.1186/1755-8794-1-49)
Supplement: Additional File 1 — Sequences of primers used for Real-Time PCR. Sequences of primers used for Real-Time PCR validation of selected genes. [file 1755-8794-1-49-S1.xls]

## Sheet: Sheet1
gene (symbol)	product size (bp)	fwd primer	rev primer
TP53INP1	68	TAATTCCAATGTGACTGCATGACG	CGAGACAAGTGCCTCTGTCTACAAC
PDCD6IP	98	TGGCTCTTGCAAGCTTAGGATATG	ATCATTATCCAGGTTCTGTTCTGCTG
TNFSF9	81	TGAGCTACAAAGAGGACACGAAGG	GCCGCAGCTCTAGTTGAAAGAAG
TSC22D1	109	AGCTTATACAAGGCTGCTGGTGTTC	AACTCCTAGATCCATCGCCACTG
DDIT3	108	ATCAGAGCTGGAACCTGAGGAGAG	ATCTCTGCAGTTGGATCAGTCTGG
BUB1	70	ATTCAAGCCACAGAGTGGAGCAG	AGAACTTGTGTTGGCAACCTTATGTG
CDC20	179	ATATCCTGTCCAGTGGTTCACGTTC	ACTAGGCCACACATTGACCAAGTTATC
PBK	129	AACTAGGCCACCTATTAATATGGAAGAACTG	TCCAGAGCTTCAACAATGTGTGC
OCT4	119	GTGGAGGAAGCTGACAACAA	ATTCTCCAGGTTGCCTCTCA
SOX2	78	GTATCAGGAGTTGTCAAGGCAGAG	TCCTAGTCTTAAAGAGGCAGCAAAC
NANOG	78	CCTGTGATTTGTGGGCCTG	GACAGTCTCCGTGTGAGGCAT
GADD45A	145	GAGAGCAGAAGACCGAAAGGA	CACAACACCACGTTATCGGG
GADD45G	163	TGATCGCACTATGACTCTGGAAGAAG	GTTCAAGACTTTGGCTGACTCGTAGAC
