# Supplementary material for: The molecular basis of genistein-induced mitotic arrest and exit of self-renewal in embryonal carcinoma and primary cancer cell lines
Source: BMC Med Genomics. 2008 Oct 10;1:49. doi: 10.1186/1755-8794-1-49 (PMC2577110; doi:10.1186/1755-8794-1-49)
Supplement: Additional File 2 — Summary of the expression data and the corresponding gene annotations. Expression profiles of genistein treated cell lines and their respective controls (GBM1207, eRMS, NCCIT). [file 1755-8794-1-49-S2.xls]

## Sheet: Legend
			Legend
			Detection pval	Probability of a gene being expressed. Detection threshold was set to <=0.01. Red is within the threshold, gray is >0.01
			p value custom	Significance of change in transcriptional level between Genistein and DMSO treated cells, dark blue for 0 <= pval <0.01, light blue for 0.01 < pval <= 0.05, gray for pval > 0.05
			ratio	red: >= 1.5, green <=0.66

## Sheet: GBM1207_GE_vs_ctrl_dif
GBM1207_CTRL.AVG_Signal	GBM1207_CTRL.ARRAY_STDEV	GBM1207_CTRL.Detection Pval	GBM1207_GE.AVG_Signal	GBM1207_GE.ARRAY_STDEV	GBM1207_GE.Detection Pval	p value custom	Ratio (Gen50/Mock)	SYMBOL	DEFINITION
14286.9	152.564	0	16552.2	1004.71	0	0.496285	1.15856	FTL	Homo sapiens ferritin, light polypeptide (FTL), mRNA.
11599.4	1677.12	0	14670.9	1440.31	0	0.269186	1.26479	TPT1	Homo sapiens tumor protein, translationally-controlled 1 (TPT1), mRNA.
13386	395.516	0	14228	763.624	0	0.782146	1.06291	OAZ1	Homo sapiens ornithine decarboxylase antizyme 1 (OAZ1), mRNA.
13705.2	369.683	0	14186.7	808.341	0	0.87643	1.03513	RPS25	Homo sapiens ribosomal protein S25 (RPS25), mRNA.
12537.4	729.526	0	14144.6	479.325	0	0.579355	1.12819	PRDX1	Homo sapiens peroxiredoxin 1 (PRDX1), transcript variant 2, mRNA.
14105.9	678.816	0	14132.5	1115	0	0.993284	1.00189	RPS3	Homo sapiens ribosomal protein S3 (RPS3), mRNA.
13202.4	195.185	0	14087.3	867.298	0	0.768513	1.06702	TMSL3	Homo sapiens thymosin-like 3 (TMSL3), mRNA.
13319.7	805.254	0	13764.5	154.54	0	0.882435	1.0334	RPL27	Homo sapiens ribosomal protein L27 (RPL27), mRNA.
11748	2425.63	0	13743.1	625.114	0	0.467503	1.16983	RPL11	Homo sapiens ribosomal protein L11 (RPL11), mRNA.
12667.1	291.115	0	13568.1	451.964	0	0.755041	1.07112	RPS10	Homo sapiens ribosomal protein S10 (RPS10), mRNA.
8322.44	2473.03	0	13539.9	651.395	0	0.0178831	1.62691	RPS27L	Homo sapiens ribosomal protein S27-like (RPS27L), mRNA.
12689.4	2390.7	0	13489.1	2259.64	0	0.781752	1.06303	RPL38	Homo sapiens ribosomal protein L38 (RPL38), mRNA.
11726.5	1582.7	0	13271.2	887.287	0	0.56927	1.13174	ATP5E	Homo sapiens ATP synthase, H+ transporting, mitochondrial F1 complex, epsilon subunit (ATP5E), nuclear gene encoding mitochondrial protein, mRNA.
13691.7	1033.1	0	13261.1	3178.7	0	0.894341	0.968552	EEF1A1	Homo sapiens eukaryotic translation elongation factor 1 alpha 1 (EEF1A1), mRNA.
11648.6	1547.61	0	12896	301.96	0	0.641552	1.10708	UBA52	Homo sapiens ubiquitin A-52 residue ribosomal protein fusion product 1 (UBA52), mRNA.
11421.2	999.067	0	12798.9	847.41	0	0.601242	1.12063	RPS29	Homo sapiens ribosomal protein S29 (RPS29), transcript variant 1, mRNA.
10885.5	2048.39	0	12661.9	1020.16	0	0.48435	1.16319	RPL19	Homo sapiens ribosomal protein L19 (RPL19), mRNA.
11754.6	231.004	0	12593.4	754.267	0	0.754271	1.07136	MT2A	Homo sapiens metallothionein 2A (MT2A), mRNA.
10528.9	1462.74	0	12354.1	338.665	0	0.458732	1.17335	RPS11	Homo sapiens ribosomal protein S11 (RPS11), mRNA.
11797.8	192.596	0	12347.4	384.917	0	0.837089	1.04659	RPS19	Homo sapiens ribosomal protein S19 (RPS19), mRNA.
11463.8	3371.82	0	12237.7	3494.64	0	0.797301	1.06751	RPLP0	Homo sapiens ribosomal protein, large, P0 (RPLP0), transcript variant 1, mRNA.
11291.4	2307.05	0	12207.8	1635.05	0	0.722512	1.08115	UBB	Homo sapiens ubiquitin B (UBB), mRNA.
11332.7	2409.47	0	12175	1885.41	0	0.744587	1.07433	RPS6	Homo sapiens ribosomal protein S6 (RPS6), mRNA.
10052.8	1442.06	0	12128	770.075	0	0.381722	1.20643	CCND1	Homo sapiens cyclin D1 (PRAD1: parathyroid adenomatosis 1) (CCND1), mRNA.
9440.09	1514.38	0	12061.8	1263.75	0	0.24816	1.27772	SERPINE2	Homo sapiens serpin peptidase inhibitor, clade E (nexin, plasminogen activator inhibitor type 1), member 2 (SERPINE2), mRNA.
10479.8	1756.65	0	11991	608.571	0	0.534609	1.1442	RPS12	Homo sapiens ribosomal protein S12 (RPS12), mRNA.
12022.4	169.422	0	11976.4	1343.41	0	0.986365	0.996175	RPS2	Homo sapiens ribosomal protein S2 (RPS2), mRNA.
11135.5	984.786	0	11918.9	715.319	0	0.757577	1.07035	GNB2L1	Homo sapiens guanine nucleotide binding protein (G protein), beta polypeptide 2-like 1 (GNB2L1), mRNA.
10118	2267.32	0	11880	819.991	0	0.456769	1.17415	RPLP2	Homo sapiens ribosomal protein, large, P2 (RPLP2), mRNA.
10707	404.596	0	11715.2	656.976	0	0.68128	1.09417	RPS16	Homo sapiens ribosomal protein S16 (RPS16), mRNA.
9470.5	1838.81	0	11633.8	842.743	0	0.335874	1.22842	RPS8	Homo sapiens ribosomal protein S8 (RPS8), mRNA.
7829.76	1997.58	0	11616.8	784.16	0	0.0572502	1.48367	FAU	Homo sapiens Finkel-Biskis-Reilly murine sarcoma virus (FBR-MuSV) ubiquitously expressed (fox derived); ribosomal protein S30 (FAU), mRNA.
10848.2	727.882	0	11577.1	477.553	0	0.767989	1.06719	TMSB10	Homo sapiens thymosin, beta 10 (TMSB10), mRNA.
10035.1	2190.63	0	11567.3	690.465	0	0.511769	1.15269	NDUFS6	Homo sapiens NADH dehydrogenase (ubiquinone) Fe-S protein 6, 13kDa (NADH-coenzyme Q reductase) (NDUFS6), mRNA.
8591.44	1802.45	0	11420.5	1297.33	0	0.176883	1.32929	CD81	Homo sapiens CD81 antigen (target of antiproliferative antibody 1) (CD81), mRNA.
5393.77	1431.17	0	11228.4	1341.22	0	0.00032309	2.08173	LAMP1	Homo sapiens lysosomal-associated membrane protein 1 (LAMP1), mRNA.
10791.4	1749.97	0	11193.8	931.829	0	0.868969	1.03729	RPL12	Homo sapiens ribosomal protein L12 (RPL12), mRNA.
8949.94	1481.95	0	11113.2	373.662	0	0.31023	1.24171	MT1A	Homo sapiens metallothionein 1A (functional) (MT1A), mRNA.
11280	2609.4	0	11089.5	1262.14	0	0.939636	0.983104	LGALS1	Homo sapiens lectin, galactoside-binding, soluble, 1 (galectin 1) (LGALS1), mRNA.
10883	1530.22	0	11045.1	1080.43	0	0.94719	1.01489	CHCHD2	Homo sapiens coiled-coil-helix-coiled-coil-helix domain containing 2 (CHCHD2), mRNA.
443.274	123.264	0	11006.9	732.972	0	3.67799e-38	24.831	TP53I3	Homo sapiens tumor protein p53 inducible protein 3 (TP53I3), transcript variant 2, mRNA.
9688.5	1820.55	0	10943	1545.49	0	0.575689	1.12948	RPL18A	Homo sapiens ribosomal protein L18a (RPL18A), mRNA.
10475	1753.19	0	10922.5	1316.98	0	0.850324	1.04272	PTRF	Homo sapiens polymerase I and transcript release factor (PTRF), mRNA.
1959.2	801.693	0	10890.2	1105.64	0	3.46881e-12	5.5585	FDXR	Homo sapiens ferredoxin reductase (FDXR), nuclear gene encoding mitochondrial protein, transcript variant 1, mRNA.
10602.6	2688.44	0	10626.1	864.278	0	0.992108	1.00222	RPL18	Homo sapiens ribosomal protein L18 (RPL18), mRNA.
10845.8	1995.09	0	10515.9	1325.51	0	0.891231	0.969587	RPS14	Homo sapiens ribosomal protein S14 (RPS14), transcript variant 1, mRNA.
9190.52	1800.75	0	10514.2	517.639	0	0.535117	1.14402	RPS13	Homo sapiens ribosomal protein S13 (RPS13), mRNA.
8589.28	1463.85	0	10360.3	1130.79	0	0.38225	1.20619	C17orf45	Homo sapiens chromosome 17 open reading frame 45 (C17orf45), mRNA.
10135.3	1869.82	0	10162.6	875.71	0	0.990394	1.0027	TXN	Homo sapiens thioredoxin (TXN), mRNA.
10176.7	1555.64	0	9589.06	1432.76	0	0.793852	0.942254	LASP1	Homo sapiens LIM and SH3 protein 1 (LASP1), mRNA.
9513.25	2506.15	0	9534.74	949.204	0	0.99196	1.00226	MYL6	Homo sapiens myosin, light polypeptide 6, alkali, smooth muscle and non-muscle (MYL6), transcript variant 1, mRNA.
4978.89	1222.57	0	9500.75	328.615	0	0.00152905	1.90821	FLNC	Homo sapiens filamin C, gamma (actin binding protein 280) (FLNC), mRNA.
6033.96	1623.31	0	9500.42	876.068	0	0.0276755	1.57449	S100A10	Homo sapiens S100 calcium binding protein A10 (annexin II ligand, calpactin I, light polypeptide (p11)) (S100A10), mRNA.
9252.39	2470.22	0	9476	638.563	0	0.914593	1.02417	SLC25A5	Homo sapiens solute carrier family 25 (mitochondrial carrier; adenine nucleotide translocator), member 5 (SLC25A5), mRNA.
1624.3	471.533	0	9432.26	862.733	0	6.06625e-13	5.80698	JUND	Homo sapiens jun D proto-oncogene (JUND), mRNA.
7484.03	1845.24	0	9344.92	801.893	0	0.29746	1.24865	QP-C	Homo sapiens low molecular mass ubiquinone-binding protein (9.5kD) (QP-C), nuclear gene encoding mitochondrial protein, mRNA.
10692.9	1801.39	0	9284.45	1464.83	0	0.544396	0.868282	ATP5B	Homo sapiens ATP synthase, H+ transporting, mitochondrial F1 complex, beta polypeptide (ATP5B), nuclear gene encoding mitochondrial protein, mRNA.
4564.5	1278.1	0	9253.11	983.089	0	0.000526816	2.02719	CTGF	Homo sapiens connective tissue growth factor (CTGF), mRNA.
10888.3	3423.67	0	9129.64	1385.73	0	0.45434	0.838484	EIF4A1	Homo sapiens eukaryotic translation initiation factor 4A, isoform 1 (EIF4A1), mRNA.
7806.33	2825.47	0	9127.31	1221.24	0	0.490363	1.16922	SOD1	Homo sapiens superoxide dismutase 1, soluble (amyotrophic lateral sclerosis 1 (adult)) (SOD1), mRNA.
8046.97	1718.27	0	9086.33	1119.98	0	0.57663	1.12916	COX8A	Homo sapiens cytochrome c oxidase subunit 8A (ubiquitous) (COX8A), mRNA.
1237.43	301.048	0	9042.81	1091.89	0	2.39806e-14	7.30774	SQSTM1	Homo sapiens sequestosome 1 (SQSTM1), mRNA.
3316.24	1398.59	0	9022.74	1164.43	0	8.14862e-06	2.72077	PHPT1	Homo sapiens phosphohistidine phosphatase 1 (PHPT1), mRNA.
4952.67	880.692	0	8914.26	720.511	0	0.00400916	1.79989	B2M	Homo sapiens beta-2-microglobulin (B2M), mRNA.
7664.97	1343.16	0	8885.52	854.076	0	0.494588	1.15924	COX4I1	Homo sapiens cytochrome c oxidase subunit IV isoform 1 (COX4I1), mRNA.
9992.68	1089.77	0	8830	2127.15	0	0.613974	0.883647	RPS15A	Homo sapiens ribosomal protein S15a (RPS15A), transcript variant 1, mRNA.
9412.52	2588.09	0	8779.32	288.072	0	0.760303	0.932728	RPL35	Homo sapiens ribosomal protein L35 (RPL35), mRNA.
12377.6	666.887	0	8727.88	756.297	0	0.160342	0.705136	K-ALPHA-1	Homo sapiens tubulin, alpha, ubiquitous (K-ALPHA-1), mRNA.
7784.05	2520.87	0	8655.13	1273.66	0	0.627078	1.11191	RPS5	Homo sapiens ribosomal protein S5 (RPS5), mRNA.
1495.27	563.951	0	8646.02	1145.59	0	1.11378e-12	5.78225	SAT	Homo sapiens spermidine/spermine N1-acetyltransferase (SAT), mRNA.
6242.13	1606.32	0	8495.6	902.655	0	0.142194	1.36101	NDUFB2	Homo sapiens NADH dehydrogenase (ubiquinone) 1 beta subcomplex, 2, 8kDa (NDUFB2), nuclear gene encoding mitochondrial protein, mRNA.
8665.93	1082.86	0	8484.94	917.31	0	0.925358	0.979115	DAP	Homo sapiens death-associated protein (DAP), mRNA.
8394.9	1952.41	0	8455.82	892.886	0	0.974209	1.00726	RPS9	Homo sapiens ribosomal protein S9 (RPS9), mRNA.
7031.96	1126.61	0	8425.11	600.48	0	0.400212	1.19812	RPS20	Homo sapiens ribosomal protein S20 (RPS20), mRNA.
9035.34	1421.37	0	8358.71	613.048	0	0.733694	0.925113	RPL5	Homo sapiens ribosomal protein L5 (RPL5), mRNA.
7349.53	1864.08	0	8297.62	844.503	0	0.577104	1.129	EEF2	Homo sapiens eukaryotic translation elongation factor 2 (EEF2), mRNA.
2992.46	670.463	0	8206.8	987.013	0	1.23352e-06	2.7425	NPC2	Homo sapiens Niemann-Pick disease, type C2 (NPC2), mRNA.
6001.97	1585.57	0	8180.78	483.916	0	0.140214	1.36302	C20orf52	Homo sapiens chromosome 20 open reading frame 52 (C20orf52), mRNA.
6954	1513.1	0	8155.9	660.298	0	0.460073	1.17283	COX7C	Homo sapiens cytochrome c oxidase subunit VIIc (COX7C), nuclear gene encoding mitochondrial protein, mRNA.
2216.74	770.451	0	8138.25	1160.74	0	3.11607e-09	3.67128	CST3	Homo sapiens cystatin C (amyloid angiopathy and cerebral hemorrhage) (CST3), mRNA.
7830.55	1449.29	0	8031.68	514.947	0	0.909291	1.02569	RPL30	Homo sapiens ribosomal protein L30 (RPL30), mRNA.
2358.14	603.234	0	7782.94	983.423	0	2.38245e-08	3.30046	MFGE8	Homo sapiens milk fat globule-EGF factor 8 protein (MFGE8), mRNA.
5682.7	1886.11	0	7777.56	581.822	0	0.134778	1.36864	TOMM7	Homo sapiens translocase of outer mitochondrial membrane 7 homolog (yeast) (TOMM7), mRNA.
9277.86	1593.48	0	7701.32	2687.51	0	0.508576	0.830075	RPL35A	Homo sapiens ribosomal protein L35a (RPL35A), mRNA.
8149.72	1240.48	0	7579.88	1017.87	0	0.751031	0.930079	CDC37	Homo sapiens CDC37 cell division cycle 37 homolog (S. cerevisiae) (CDC37), mRNA.
7186.36	320.918	0	7561.86	330.239	0	0.287038	1.05225	RPS29	Homo sapiens ribosomal protein S29 (RPS29), transcript variant 2, mRNA.
3245.41	629.883	0	7538.31	783.478	0	3.88406e-05	2.32276	PPP1R15A	Homo sapiens protein phosphatase 1, regulatory (inhibitor) subunit 15A (PPP1R15A), mRNA.
7600.49	1472.29	0	7420.41	756.181	0	0.915303	0.976307	CALM2	Homo sapiens calmodulin 2 (phosphorylase kinase, delta) (CALM2), mRNA.
4856.79	1717.73	0	7393.39	1236.38	0	0.0479183	1.52228	C20orf30	Homo sapiens chromosome 20 open reading frame 30 (C20orf30), transcript variant 2, mRNA.
6091.03	1572.86	0	7378.3	636.572	0	0.371195	1.21134	COX7A2	Homo sapiens cytochrome c oxidase subunit VIIa polypeptide 2 (liver) (COX7A2), mRNA.
8541.1	1274.9	0	7356.72	683.809	0	0.52275	0.861331	H3F3A	Homo sapiens H3 histone, family 3A (H3F3A), mRNA.
7449.41	296.709	0	7350.12	707.473	0	0.0519885	0.986672	RPL6	Homo sapiens ribosomal protein L6 (RPL6), transcript variant 1, mRNA.
3717.86	374.284	0	7345.18	617.185	0	0.000837292	1.97565	EPHA2	Homo sapiens EPH receptor A2 (EPHA2), mRNA.
4770.24	1534.53	0	7295.03	608.395	0	0.0399681	1.52928	CSDA	Homo sapiens cold shock domain protein A (CSDA), mRNA.
6994.28	1375.18	0	7191.83	668.842	0	0.900365	1.02824	NDUFA1	Homo sapiens NADH dehydrogenase (ubiquinone) 1 alpha subcomplex, 1, 7.5kDa (NDUFA1), nuclear gene encoding mitochondrial protein, mRNA.
9640.28	1781.31	0	7138.61	1187.39	0	0.219852	0.740498	VIM	Homo sapiens vimentin (VIM), mRNA.
8317.1	1332.65	0	7113.85	2740.37	0	0.595579	0.855328	RPL31	Homo sapiens ribosomal protein L31 (RPL31), mRNA.
8159.89	1691.65	0	7022.03	749.888	0	0.520358	0.860554	CD44	Homo sapiens CD44 antigen (Indian blood group) (CD44), transcript variant 3, mRNA.
7145.71	775.368	0	7009.2	652.38	0	0.931744	0.980897	ATP5L	Homo sapiens ATP synthase, H+ transporting, mitochondrial F0 complex, subunit G (ATP5L), nuclear gene encoding mitochondrial protein, mRNA.
6088.52	1539.78	0	6987.71	788.348	0	0.525226	1.14769	TPD52L2	Homo sapiens tumor protein D52-like 2 (TPD52L2), transcript variant 3, mRNA.
9091.46	1779.06	0	6964.73	822.25	0	0.271214	0.766074	YWHAQ	Homo sapiens tyrosine 3-monooxygenase/tryptophan 5-monooxygenase activation protein, theta polypeptide (YWHAQ), mRNA.
5921.24	1239.24	0	6865.15	1531.83	0	0.516654	1.15941	UCHL1	Homo sapiens ubiquitin carboxyl-terminal esterase L1 (ubiquitin thiolesterase) (UCHL1), mRNA.
7069.96	1735.35	0	6859.38	1185.56	0	0.893495	0.970216	PRNP	Homo sapiens prion protein (p27-30) (Creutzfeld-Jakob disease, Gerstmann-Strausler-Scheinker syndrome, fatal familial insomnia) (PRNP), transcript variant 2, mRNA.
3074.95	763.876	0.00159596	6844.15	338.97	9.97478e-07	0.000307572	2.22577	GPX1	Homo sapiens glutathione peroxidase 1 (GPX1), transcript variant 2, mRNA.
5716.58	1839.15	0	6789.26	1042.3	0	0.42436	1.18764	TMED3	Homo sapiens transmembrane emp24 protein transport domain containing 3 (TMED3), mRNA.
2027.95	425.068	0	6768.98	808.479	0	1.88444e-08	3.33784	CEBPB	Homo sapiens CCAAT/enhancer binding protein (C/EBP), beta (CEBPB), mRNA.
8251.33	1205.49	0	6756.31	2681.74	0	0.503404	0.818815	RPL39	Homo sapiens ribosomal protein L39 (RPL39), mRNA.
6202.06	980.053	0	6705.31	495.166	0	0.408715	1.08114	RPL8	Homo sapiens ribosomal protein L8 (RPL8), transcript variant 2, mRNA.
4765.83	1429.25	0	6702.65	934.884	0	0.102754	1.4064	POLR2A	Homo sapiens polymerase (RNA) II (DNA directed) polypeptide A, 220kDa (POLR2A), mRNA.
6106.99	1621.63	0	6685.35	838.833	0	0.679672	1.0947	GNAS	Homo sapiens GNAS complex locus (GNAS), transcript variant 1, mRNA.
5740.77	1607.3	0	6631.67	949.243	0	0.505235	1.15519	SRP14	Homo sapiens signal recognition particle 14kDa (homologous Alu RNA binding protein) (SRP14), mRNA.
5100.53	1054.32	0	6599.16	353.764	0	0.223889	1.29382	C11orf10	Homo sapiens chromosome 11 open reading frame 10 (C11orf10), mRNA.
4079.96	968.188	0	6500.23	760.986	0	0.0237417	1.59321	TIMP1	Homo sapiens TIMP metallopeptidase inhibitor 1 (TIMP1), mRNA.
2484.99	588.848	6.38386e-05	6420.6	720.261	0	2.66796e-07	2.58375	CDKN1A	Homo sapiens cyclin-dependent kinase inhibitor 1A (p21, Cip1) (CDKN1A), transcript variant 2, mRNA.
3711.67	1068.08	0	6364.09	756.966	0	0.0084712	1.71462	EIF1	Homo sapiens eukaryotic translation initiation factor 1 (EIF1), mRNA.
6730.44	1984.86	0	6331.52	604.015	0	0.788491	0.940729	PSMB1	Homo sapiens proteasome (prosome, macropain) subunit, beta type, 1 (PSMB1), mRNA.
3244.95	1032.91	0	6313.92	887.838	0	0.00109548	1.94577	DKK3	Homo sapiens dickkopf homolog 3 (Xenopus laevis) (DKK3), transcript variant 2, mRNA.
1604.85	531.187	0	6297.39	633.19	0	6.73729e-10	3.92398	IGFBP7	Homo sapiens insulin-like growth factor binding protein 7 (IGFBP7), mRNA.
6397.15	978.976	0	6269.82	648.129	0	0.928873	0.980095	RPL36AL	Homo sapiens ribosomal protein L36a-like (RPL36AL), mRNA.
6863.72	1968.68	0	6258.3	411.466	0	0.687747	0.911794	RPL24	Homo sapiens ribosomal protein L24 (RPL24), mRNA.
2869.45	1013.3	0	6214.66	564.883	0	0.000200542	2.1658	ISG20L1	Homo sapiens interferon stimulated exonuclease gene 20kDa-like 1 (ISG20L1), mRNA.
3645.89	849.741	0	6204.25	691.532	0	0.0094727	1.70171	GSTP1	Homo sapiens glutathione S-transferase pi (GSTP1), mRNA.
10991	1548.27	0	6176.06	822.526	0	0.0323867	0.561919	TUBA6	Homo sapiens tubulin, alpha 6 (TUBA6), mRNA.
4767.58	810.299	0	6159.17	1083.45	0	0.226728	1.29188	CNN3	Homo sapiens calponin 3, acidic (CNN3), mRNA.
6115.54	1996.86	0	6119.94	406.131	0	0.997442	1.00072	RPS24	Homo sapiens ribosomal protein S24 (RPS24), transcript variant 2, mRNA.
7333.66	2087.17	0	6064.04	463.49	0	0.421462	0.826878	SNRPG	Homo sapiens small nuclear ribonucleoprotein polypeptide G (SNRPG), mRNA.
3144.77	724.034	0	6046.56	786.968	0	0.0013467	1.92273	ATP6AP1	Homo sapiens ATPase, H+ transporting, lysosomal accessory protein 1 (ATP6AP1), mRNA.
7146.39	2200.98	0	6021.66	703.441	0	0.466422	0.842616	PPIB	Homo sapiens peptidylprolyl isomerase B (cyclophilin B) (PPIB), mRNA.
3407.89	1210.21	0	6006.25	862.511	0	0.006885	1.76245	SSR4	Homo sapiens signal sequence receptor, delta (translocon-associated protein delta) (SSR4), mRNA.
4789.86	1542.14	0	5997.18	553.333	0	0.291415	1.25206	NDUFA4	Homo sapiens NADH dehydrogenase (ubiquinone) 1 alpha subcomplex, 4, 9kDa (NDUFA4), nuclear gene encoding mitochondrial protein, mRNA.
5345.07	1325.5	0	5974.98	957.646	0	0.60949	1.11785	C20orf24	Homo sapiens chromosome 20 open reading frame 24 (C20orf24), transcript variant 4, mRNA.
2171.57	536.644	0	5973.45	1062.34	0	1.16395e-06	2.75075	TMEM59	Homo sapiens transmembrane protein 59 (TMEM59), mRNA.
4018.22	1140.87	0	5946.69	708.566	0	0.0590178	1.47993	FSCN1	Homo sapiens fascin homolog 1, actin-bundling protein (Strongylocentrotus purpuratus) (FSCN1), mRNA.
5410.68	1564.32	0	5870.94	817.763	0	0.710064	1.08507	COX5B	Homo sapiens cytochrome c oxidase subunit Vb (COX5B), mRNA.
7485.2	2395.31	0	5863.11	831.555	0	0.309819	0.783294	HINT1	Homo sapiens histidine triad nucleotide binding protein 1 (HINT1), mRNA.
6696.63	2173.72	0	5837.12	549.803	0	0.555091	0.87165	ATP5O	Homo sapiens ATP synthase, H+ transporting, mitochondrial F1 complex, O subunit (oligomycin sensitivity conferring protein) (ATP5O), nuclear gene encoding mitochondrial protein, mRNA.
6183.7	1678.09	0	5803.64	367.711	0	0.780768	0.938538	C14orf156	Homo sapiens chromosome 14 open reading frame 156 (C14orf156), mRNA.
6690.4	2804.66	0	5785.13	1038.68	0	0.602831	0.864692	RPL3	Homo sapiens ribosomal protein L3 (RPL3), transcript variant 2, mRNA.
13808.5	820.562	0	5758.87	2993.49	0	0.0119357	0.417054	HIST1H4C	Homo sapiens histone 1, H4c (HIST1H4C), mRNA.
8436.88	3771.86	0	5751.22	917.977	0	0.236286	0.681675	LDHA	Homo sapiens lactate dehydrogenase A (LDHA), mRNA.
3707.35	660.193	0	5751.17	712.007	0	0.0334945	1.55129	NQO1	Homo sapiens NAD(P)H dehydrogenase, quinone 1 (NQO1), transcript variant 1, mRNA.
5505.92	1294.44	0	5744.53	651.731	0	0.848236	1.04334	MYH9	Homo sapiens myosin, heavy polypeptide 9, non-muscle (MYH9), mRNA.
5963.68	1178.34	0	5739.56	787.586	0	0.865623	0.96242	SF3B2	Homo sapiens splicing factor 3b, subunit 2, 145kDa (SF3B2), mRNA.
4381.45	1587.9	0	5724.63	986.227	0	0.227148	1.30656	REXO2	Homo sapiens REX2, RNA exonuclease 2 homolog (S. cerevisiae) (REXO2), mRNA.
7823.19	1710.92	0	5718.55	875.832	0	0.202562	0.730974	2009-09-01	Homo sapiens septin 9 (SEPT9), mRNA.
4241.82	1759.51	0	5699.33	994.173	0	0.222075	1.3436	DYNC1H1	Homo sapiens dynein, cytoplasmic 1, heavy chain 1 (DYNC1H1), mRNA.
5400.79	1659.19	0	5684.87	547.872	0	0.816738	1.0526	SEC61G	Homo sapiens Sec61 gamma subunit (SEC61G), transcript variant 2, mRNA.
2203.39	460.774	0	5662.9	406.159	0	4.88736e-06	2.57008	PSAP	Homo sapiens prosaposin (variant Gaucher disease and variant metachromatic leukodystrophy) (PSAP), mRNA.
4111.95	1468.53	0	5643.86	360.75	0	0.144876	1.37255	RPL36	Homo sapiens ribosomal protein L36 (RPL36), transcript variant 1, mRNA.
5056.86	2009.59	0	5643.02	539.945	0	0.655977	1.11591	AHNAK	Homo sapiens AHNAK nucleoprotein (desmoyokin) (AHNAK), transcript variant 1, mRNA.
5924.51	1800.51	0	5625.88	646.865	0	0.819906	0.949593	COX5A	Homo sapiens cytochrome c oxidase subunit Va (COX5A), nuclear gene encoding mitochondrial protein, mRNA.
3294	862.356	0	5593.78	605.236	0	0.00977156	1.69817	SARS	Homo sapiens seryl-tRNA synthetase (SARS), mRNA.
4249.14	1346.64	0	5588.81	612.737	0	0.194472	1.31528	NDUFS5	Homo sapiens NADH dehydrogenase (ubiquinone) Fe-S protein 5, 15kDa (NADH-coenzyme Q reductase) (NDUFS5), mRNA.
2088.13	483.617	0	5565.35	982.15	0	2.27639e-06	2.66523	MT1X	Homo sapiens metallothionein 1X (MT1X), mRNA.
8970.98	2319.93	0	5536.74	718.243	0	0.0639848	0.617183	H2AFZ	Homo sapiens H2A histone family, member Z (H2AFZ), mRNA.
962.88	323.343	0	5521.57	515.808	0	7.54727e-13	5.73443	G1P2	Homo sapiens interferon, alpha-inducible protein (clone IFI-15K) (G1P2), mRNA.
4216.64	1135.06	0	5511.44	986.129	0	0.205349	1.30707	ADM	Homo sapiens adrenomedullin (ADM), mRNA.
4731.12	1315.98	0	5492.21	883.312	0	0.490456	1.16087	ITGB1	Homo sapiens integrin, beta 1 (fibronectin receptor, beta polypeptide, antigen CD29 includes MDF2, MSK12) (ITGB1), transcript variant 1A, mRNA.
5338.92	1917.27	0	5417.67	1015.7	0	0.950052	1.01475	C9orf88	Homo sapiens chromosome 9 open reading frame 88 (C9orf88), mRNA.
4419.48	1431.32	0	5416.18	731.878	0	0.085346	1.22552	NME1	Homo sapiens non-metastatic cells 1, protein (NM23A) expressed in (NME1), transcript variant 1, mRNA.
4863.74	1811.06	0	5405.77	572.052	0	0.652259	1.11144	DNCL1	Homo sapiens dynein, cytoplasmic, light polypeptide 1 (DNCL1), mRNA.
6010.36	1479.36	0	5398.89	490.554	0	0.64195	0.898263	CCDC72	Homo sapiens coiled-coil domain containing 72 (CCDC72), mRNA.
2977.53	652.51	0	5384.26	599.587	0	0.00373293	1.8083	ADAM15	Homo sapiens ADAM metallopeptidase domain 15 (metargidin) (ADAM15), transcript variant 4, mRNA.
3530.21	1377.26	0	5372.58	693.031	0	0.062929	1.52189	MGC11257	Homo sapiens hypothetical protein MGC11257 (MGC11257), mRNA.
1868.48	407.3	0	5305.22	1430.84	0	0.000141693	2.83933	CPA4	Homo sapiens carboxypeptidase A4 (CPA4), mRNA.
2199.78	563.021	0	5301.57	819.727	0	1.85031e-05	2.41004	FADS3	Homo sapiens fatty acid desaturase 3 (FADS3), mRNA.
5802.76	1919.93	0	5271.12	968.487	0	0.676126	0.908383	TPM1	Homo sapiens tropomyosin 1 (alpha) (TPM1), transcript variant 5, mRNA.
4615.94	1297.14	0	5252.72	583.574	0	0.551954	1.13795	SERF2	Homo sapiens small EDRK-rich factor 2 (SERF2), mRNA.
5177.95	1143.16	0	5246.95	532.612	0	0.952728	1.01333	MRLC2	Homo sapiens myosin regulatory light chain MRLC2 (MRLC2), mRNA.
3805.3	1481.01	0	5236.96	507.82	0	0.164942	1.37623	TXNL5	Homo sapiens thioredoxin-like 5 (TXNL5), mRNA.
5180.23	1528.62	0	5206.79	496.235	0	0.981771	1.00513	ATP5H	Homo sapiens ATP synthase, H+ transporting, mitochondrial F0 complex, subunit d (ATP5H), nuclear gene encoding mitochondrial protein, transcript variant 1, mRNA.
4365.55	1496.88	0	5197	449.479	0	0.422301	1.19046	RPS18	Homo sapiens ribosomal protein S18 (RPS18), mRNA.
5138.16	1683.74	0	5192.3	489.77	0	0.962597	1.01054	ATP5H	Homo sapiens ATP synthase, H+ transporting, mitochondrial F0 complex, subunit d (ATP5H), nuclear gene encoding mitochondrial protein, transcript variant 2, mRNA.
3102.3	600.082	0	5191.8	640.348	0	0.0120791	1.67353	FAM50A	Homo sapiens family with sequence similarity 50, member A (FAM50A), mRNA.
4184.03	1050.46	0	5189.52	700.065	0	0.313009	1.24032	NDUFB8	Homo sapiens NADH dehydrogenase (ubiquinone) 1 beta subcomplex, 8, 19kDa (NDUFB8), mRNA.
3193.86	1127.28	0	5153.32	617.99	0	0.0231852	1.61351	GLTSCR2	Homo sapiens glioma tumor suppressor candidate region gene 2 (GLTSCR2), mRNA.
2598.94	793.047	0	5152.36	861.198	0	0.000790025	1.98249	HEXB	Homo sapiens hexosaminidase B (beta polypeptide) (HEXB), mRNA.
3735.08	1086.77	0	5130.73	410.685	0	0.130165	1.37366	RPS28	Homo sapiens ribosomal protein S28 (RPS28), mRNA.
2906.24	626.212	0	5121.26	712.456	0	0.00560495	1.76216	NUCB1	Homo sapiens nucleobindin 1 (NUCB1), mRNA.
3577.57	900.021	0	5065.38	825.696	0	0.0959016	1.41587	PHGDH	Homo sapiens phosphoglycerate dehydrogenase (PHGDH), mRNA.
1657.64	573.541	0	5061.13	749.49	0	1.48738e-07	3.05321	AARS	Homo sapiens alanyl-tRNA synthetase (AARS), mRNA.
5932.35	1795.06	0	5004.45	723.185	0	0.456206	0.843587	AP2S1	Homo sapiens adaptor-related protein complex 2, sigma 1 subunit (AP2S1), transcript variant AP17, mRNA.
1055.38	263.197	0	4998.19	1200.65	0	5.00818e-08	4.73592	LOC134147	Homo sapiens similar to mouse 2310016A09Rik gene (LOC134147), mRNA.
3253.7	584.151	0	4986.19	332.949	0	0.0221267	1.53247	MRPL33	Homo sapiens mitochondrial ribosomal protein L33 (MRPL33), nuclear gene encoding mitochondrial protein, transcript variant 1, mRNA.
1764.23	513.426	0	4979.37	730.099	0	6.76324e-07	2.82241	SLC9A1	Homo sapiens solute carrier family 9 (sodium/hydrogen exchanger), member 1 (antiporter, Na+/H+, amiloride sensitive) (SLC9A1), mRNA.
2417.37	671.096	0	4975.06	721.815	0	0.000402018	2.05805	DSCR1	Homo sapiens Down syndrome critical region gene 1 (DSCR1), transcript variant 2, mRNA.
6023.78	1337.45	0	4961.2	585.804	0	0.412441	0.823603	RPL4	Homo sapiens ribosomal protein L4 (RPL4), mRNA.
3755.05	1480.75	0	4956.9	317.076	0	0.23591	1.32006	BASP1	Homo sapiens brain abundant, membrane attached signal protein 1 (BASP1), mRNA.
5382.14	1252.92	0	4949.34	617.401	0	0.714574	0.919586	TBCA	Homo sapiens tubulin-specific chaperone a (TBCA), mRNA.
3895.62	980.618	0	4944.87	563.578	0	0.261837	1.26934	DAD1	Homo sapiens defender against cell death 1 (DAD1), mRNA.
6295.11	2415.45	0	4942.48	940.873	0	0.366157	0.785129	ANXA1	Homo sapiens annexin A1 (ANXA1), mRNA.
4044.19	706.648	0	4942.01	1045.77	0	0.366415	1.222	FSTL1	Homo sapiens follistatin-like 1 (FSTL1), mRNA.
4606.02	1325.1	0	4918.52	682.475	0	0.765886	1.06785	KRTHB1	Homo sapiens keratin, hair, basic, 1 (KRTHB1), mRNA.
3955.35	952.079	0	4917.54	556.696	0	0.307507	1.24326	LSMD1	Homo sapiens LSM domain containing 1 (LSMD1), mRNA.
683.25	210.107	0	4908.64	605.669	0	3.06422e-14	7.18425	TSPAN9	Homo sapiens tetraspanin 9 (TSPAN9), mRNA.
3269.46	1052.69	0	4885.99	674.778	0	0.0527401	1.49443	EHD1	Homo sapiens EH-domain containing 1 (EHD1), mRNA.
5011.98	1012.35	0	4873.59	632.129	0	0.732214	0.972387	RPL9	Homo sapiens ribosomal protein L9 (RPL9), transcript variant 2, mRNA.
6938.4	1654.83	0	4855.67	529.673	0	0.152591	0.699825	POLD2	Homo sapiens polymerase (DNA directed), delta 2, regulatory subunit 50kDa (POLD2), mRNA.
5240.7	1986.88	0	4837.98	358.726	0	0.750127	0.923154	YWHAB	Homo sapiens tyrosine 3-monooxygenase/tryptophan 5-monooxygenase activation protein, beta polypeptide (YWHAB), transcript variant 2, mRNA.
4080.72	943.014	0	4831.22	314.342	0	0.433265	1.18391	ATOX1	Homo sapiens ATX1 antioxidant protein 1 homolog (yeast) (ATOX1), mRNA.
4878.36	897.086	0	4807.52	847.157	0	0.948151	0.985478	AXL	Homo sapiens AXL receptor tyrosine kinase (AXL), transcript variant 2, mRNA.
1454.43	604.962	0	4735.8	707.885	0	1.68207e-07	3.25611	ZNF313	Homo sapiens zinc finger protein 313 (ZNF313), mRNA.
2554.57	1128.3	0	4727.95	1212.91	0	0.0230622	1.85078	SHC1	Homo sapiens SHC (Src homology 2 domain containing) transforming protein 1 (SHC1), transcript variant 2, mRNA.
5708.86	652.932	0	4722.78	2664.66	0	0.603717	0.827271	RPS17	Homo sapiens ribosomal protein S17 (RPS17), mRNA.
5366.48	973.303	0	4694.18	1140.75	0	0.586948	0.874721	CCNI	Homo sapiens cyclin I (CCNI), mRNA.
5732.72	1048.07	0	4691.93	1917.63	0	0.508534	0.818447	RPS27A	Homo sapiens ribosomal protein S27a (RPS27A), mRNA.
5002.18	1541.97	0	4660.38	636.473	0	0.756653	0.931671	MTCH1	Homo sapiens mitochondrial carrier homolog 1 (C. elegans) (MTCH1), nuclear gene encoding mitochondrial protein, mRNA.
2358.32	741.426	0	4658.61	720.38	0	0.000842772	1.97539	ZA20D2	Homo sapiens zinc finger, A20 domain containing 2 (ZA20D2), mRNA.
6300.84	1744.52	0	4601.81	438.859	0	0.201494	0.730349	PSMB3	Homo sapiens proteasome (prosome, macropain) subunit, beta type, 3 (PSMB3), mRNA.
2826.89	1025.12	0	4594.5	935.453	0	0.0273793	1.62528	FHL2	Homo sapiens four and a half LIM domains 2 (FHL2), transcript variant 1, mRNA.
3290.24	951.64	0	4594.34	877.277	0	0.110938	1.39636	TFRC	Homo sapiens transferrin receptor (p90, CD71) (TFRC), mRNA.
3487.57	1076.57	0	4585.35	683.322	0	0.195194	1.31477	NDUFB11	Homo sapiens NADH dehydrogenase (ubiquinone) 1 beta subcomplex, 11, 17.3kDa (NDUFB11), mRNA.
1646.3	305.406	0	4572.24	726.323	0	9.55505e-07	2.77728	ATP6AP2	Homo sapiens ATPase, H+ transporting, lysosomal accessory protein 2 (ATP6AP2), mRNA.
8877.3	2059.64	0	4563.33	703.036	0	0.0167972	0.514045	ENO1	Homo sapiens enolase 1, (alpha) (ENO1), mRNA.
3218.09	876.268	0	4559.76	507.262	0	0.0951928	1.41691	TXLNA	Homo sapiens taxilin alpha (TXLNA), mRNA.
6151.44	2180.38	0	4535.05	865.135	0	0.232672	0.737234	PTBP1	Homo sapiens polypyrimidine tract binding protein 1 (PTBP1), transcript variant 4, mRNA.
2386.18	675.381	0	4488.27	688.119	0	0.0019614	1.88094	C19orf37	Homo sapiens chromosome 19 open reading frame 37 (C19orf37), mRNA.
2522.41	772.454	0	4481.97	710.456	0	0.00493182	1.77686	GNS	Homo sapiens glucosamine (N-acetyl)-6-sulfatase (Sanfilippo disease IIID) (GNS), mRNA.
2812.43	799.533	0	4465.54	656.865	0	0.0248706	1.58779	CSTB	Homo sapiens cystatin B (stefin B) (CSTB), mRNA.
3381.17	1092.86	0	4463.85	229.171	0	0.188246	1.32021	PFDN5	Homo sapiens prefoldin 5 (PFDN5), transcript variant 1, mRNA.
4336.02	634.321	0	4460.03	289.526	0	0.899148	1.0286	ATP5J	Homo sapiens ATP synthase, H+ transporting, mitochondrial F0 complex, subunit F6 (ATP5J), nuclear gene encoding mitochondrial protein, transcript variant 2, mRNA.
2063.69	800.982	0	4442.12	745.785	0	0.000407692	2.15251	GPX4	Homo sapiens glutathione peroxidase 4 (phospholipid hydroperoxidase) (GPX4), mRNA.
3848.26	1481.31	0	4428.96	1000.82	0	0.5737	1.1509	SERPINE1	Homo sapiens serpin peptidase inhibitor, clade E (nexin, plasminogen activator inhibitor type 1), member 1 (SERPINE1), mRNA.
2623.75	801.34	0	4428.45	549.702	0	0.0106966	1.68783	POLR2H	Homo sapiens polymerase (RNA) II (DNA directed) polypeptide H (POLR2H), mRNA.
845.308	306.198	0	4421.51	709.24	0	4.87764e-12	5.23064	FKSG44	Homo sapiens FKSG44 gene (FKSG44), mRNA.
4369.84	1038.34	0	4418.2	390.669	0	0.960722	1.01107	NOLA3	Homo sapiens nucleolar protein family A, member 3 (H/ACA small nucleolar RNPs) (NOLA3), mRNA.
2967.38	1084.6	0	4415.26	941.806	0	0.0808429	1.48793	MAGED1	Homo sapiens melanoma antigen family D, 1 (MAGED1), transcript variant 1, mRNA.
3875.59	1373.63	0	4406.89	585.808	0	0.567599	1.13709	SPCS1	Homo sapiens signal peptidase complex subunit 1 homolog (S. cerevisiae) (SPCS1), mRNA.
4614.65	1186.83	0	4406.5	567.285	0	0.838784	0.954893	RPS4X	Homo sapiens ribosomal protein S4, X-linked (RPS4X), mRNA.
213.467	55.4281	0	4359.14	627.4	0	3.67799e-38	20.4207	DDIT3	Homo sapiens DNA-damage-inducible transcript 3 (DDIT3), mRNA.
509.476	131.789	0	4322.75	480.262	0	4.21881e-15	8.4847	GDF15	Homo sapiens growth differentiation factor 15 (GDF15), mRNA.
3978.53	1266.12	0	4320.93	509.451	0	0.706937	1.08606	NDUFA3	Homo sapiens NADH dehydrogenase (ubiquinone) 1 alpha subcomplex, 3, 9kDa (NDUFA3), mRNA.
4982.9	1231.22	0	4319.19	741.853	0	0.539859	0.866801	ATP5A1	Homo sapiens ATP synthase, H+ transporting, mitochondrial F1 complex, alpha subunit 1, cardiac muscle (ATP5A1), nuclear gene encoding mitochondrial protein, transcript variant 1, mRNA.
1277.11	255.965	0	4301.22	443.785	0	1.58389e-08	3.36793	CTSD	Homo sapiens cathepsin D (lysosomal aspartyl peptidase) (CTSD), mRNA.
2999.57	677.67	0	4257.98	701.322	0	0.0933888	1.41953	ODC1	Homo sapiens ornithine decarboxylase 1 (ODC1), mRNA.
2344.85	772.566	0	4219.04	518.617	0	0.00405046	1.79928	IMP3	Homo sapiens IMP3, U3 small nucleolar ribonucleoprotein, homolog (yeast) (IMP3), mRNA.
3170.54	1038.3	0	4180.01	343.971	0	0.190572	1.31839	TCEB2	Homo sapiens transcription elongation factor B (SIII), polypeptide 2 (18kDa, elongin B) (TCEB2), transcript variant 1, mRNA.
1896.51	334.075	0	4176.2	275.924	0	0.000112296	2.20204	C17orf61	Homo sapiens chromosome 17 open reading frame 61 (C17orf61), mRNA.
2923.55	982.243	0	4174.07	788.956	0	0.0878695	1.42774	MDH1	Homo sapiens malate dehydrogenase 1, NAD (soluble) (MDH1), mRNA.
2266.22	823.094	0	4166.74	250.827	0	0.00399797	1.83863	GARS	Homo sapiens glycyl-tRNA synthetase (GARS), mRNA.
2909.61	941.157	0	4140.47	567.714	0	0.0910035	1.42303	OCIAD2	Homo sapiens OCIA domain containing 2 (OCIAD2), transcript variant 1, mRNA.
7502.98	1293.47	0	4134.06	753.282	0	0.0280477	0.550989	THBS1	Homo sapiens thrombospondin 1 (THBS1), mRNA.
6262.51	1155.6	0	4109.6	368.85	0	0.0986132	0.656222	SAE1	Homo sapiens SUMO-1 activating enzyme subunit 1 (SAE1), mRNA.
2123.37	690.774	0	4103.71	817.556	0	0.00162393	1.93264	EIF4A2	Homo sapiens eukaryotic translation initiation factor 4A, isoform 2 (EIF4A2), mRNA.
4307.69	1273.5	0	4091.96	129.285	0	0.821092	0.949919	TAF15	Homo sapiens TAF15 RNA polymerase II, TATA box binding protein (TBP)-associated factor, 68kDa (TAF15), transcript variant 2, mRNA.
6835.79	1265.15	0	4077.11	434.101	0	0.0500544	0.596435	HSPE1	Homo sapiens heat shock 10kDa protein 1 (chaperonin 10) (HSPE1), mRNA.
2751.08	718.115	0	4073.92	569.245	0	0.0586749	1.48084	PEA15	Homo sapiens phosphoprotein enriched in astrocytes 15 (PEA15), mRNA.
3794.02	898.783	0	4066.34	633.637	0	0.753009	1.07178	VIL2	Homo sapiens villin 2 (ezrin) (VIL2), mRNA.
3541.3	1008.39	0	4061.38	510.525	0	0.527587	1.14686	MRPS6	Homo sapiens mitochondrial ribosomal protein S6 (MRPS6), nuclear gene encoding mitochondrial protein, mRNA.
3284.24	1261.49	0	4058.3	716.259	0	0.364897	1.23569	RCN1	Homo sapiens reticulocalbin 1, EF-hand calcium binding domain (RCN1), mRNA.
3592.46	1129.97	0	4046.33	535.582	0	0.58487	1.12634	GTF2A2	Homo sapiens general transcription factor IIA, 2 (12kD subunit) (GTF2A2), mRNA.
3200.84	927.122	0	4026.16	668.249	0	0.28135	1.25784	QARS	Homo sapiens glutaminyl-tRNA synthetase (QARS), mRNA.
424.358	133.238	0	4002.92	505.635	0	1.33226e-15	9.4329	ASNS	Homo sapiens asparagine synthetase (ASNS), transcript variant 1, mRNA.
4620.7	1078.54	0	3969.56	825.203	0	0.523331	0.859082	DCBLD2	Homo sapiens discoidin, CUB and LCCL domain containing 2 (DCBLD2), mRNA.
735.184	189.114	0	3966.52	170.012	0	2.04725e-12	5.39528	RALGDS	Homo sapiens ral guanine nucleotide dissociation stimulator (RALGDS), mRNA.
2523.37	1170.86	0	3957.39	702.939	0	0.0745181	1.5683	PRDX5	Homo sapiens peroxiredoxin 5 (PRDX5), nuclear gene encoding mitochondrial protein, transcript variant 3, mRNA.
3460.36	481.816	0	3943.6	288.592	0	0.547317	1.13965	TOMM34	Homo sapiens translocase of outer mitochondrial membrane 34 (TOMM34), nuclear gene encoding mitochondrial protein, mRNA.
730.326	202.957	0	3940.53	669.001	0	2.04635e-12	5.39557	BHLHB2	Homo sapiens basic helix-loop-helix domain containing, class B, 2 (BHLHB2), mRNA.
2808.74	356.567	0	3921.26	361.915	0	0.110899	1.39609	KRTCAP2	Homo sapiens keratinocyte associated protein 2 (KRTCAP2), mRNA.
4210.07	1439.36	0	3912.52	775.405	0	0.752595	0.929325	HSPC152	Homo sapiens hypothetical protein HSPC152 (HSPC152), mRNA.
2446.18	1295.1	0	3903.24	720.538	0	0.0910737	1.59565	G10	Homo sapiens G10 protein (G10), mRNA.
3482.51	1004.05	0	3901.01	708.061	0	0.602766	1.12017	TOMM20	Homo sapiens translocase of outer mitochondrial membrane 20 homolog (yeast) (TOMM20), mRNA.
453.171	187.393	0	3884.65	470.952	0	7.10542e-15	8.57215	C7orf10	Homo sapiens chromosome 7 open reading frame 10 (C7orf10), mRNA.
4996.84	1444.45	0	3877.16	558.653	0	0.292998	0.775924	PSMB7	Homo sapiens proteasome (prosome, macropain) subunit, beta type, 7 (PSMB7), mRNA.
5074.69	590.612	0	3876.36	503.981	0	0.2666	0.763863	CFL1	Homo sapiens cofilin 1 (non-muscle) (CFL1), mRNA.
3639.42	1179.85	0	3870.88	453.132	0	0.779961	1.0636	DBI	Homo sapiens diazepam binding inhibitor (GABA receptor modulator, acyl-Coenzyme A binding protein) (DBI), mRNA.
3875.35	822.266	0	3863.2	515.797	0	0.988829	0.996864	DNAJC8	Homo sapiens DnaJ (Hsp40) homolog, subfamily C, member 8 (DNAJC8), mRNA.
1860.85	459.839	0	3858.94	742.707	0	0.000379138	2.07375	PCNP	Homo sapiens PEST-containing nuclear protein (PCNP), mRNA.
1872.79	485.824	0	3856.91	549.419	0	0.000398476	2.05945	ACADVL	Homo sapiens acyl-Coenzyme A dehydrogenase, very long chain (ACADVL), nuclear gene encoding mitochondrial protein, transcript variant 1, mRNA.
2499.54	629.407	0	3813.21	801.316	0	0.050799	1.52556	SFRS6	Homo sapiens splicing factor, arginine/serine-rich 6 (SFRS6), mRNA.
2901.38	719.671	0	3799.97	606.741	0	0.201919	1.30971	DAZAP2	Homo sapiens DAZ associated protein 2 (DAZAP2), mRNA.
4293.16	760.561	0	3785.02	294.02	0	0.587205	0.881639	MIF	Homo sapiens macrophage migration inhibitory factor (glycosylation-inhibiting factor) (MIF), mRNA.
4284.4	827.674	0	3781.16	398.93	0	0.59013	0.88254	CENPB	Homo sapiens centromere protein B, 80kDa (CENPB), mRNA.
5522.82	811.751	0	3756.24	441.003	0	0.0149378	0.68013	TPM3	Homo sapiens tropomyosin 3 (TPM3), transcript variant 2, mRNA.
2176.8	554.41	0	3754.67	585.594	0	0.00777936	1.72486	PNPO	Homo sapiens pyridoxine 5'-phosphate oxidase (PNPO), mRNA.
2551.55	834.929	0	3752.92	550.848	0	0.0634131	1.47084	DDX5	Homo sapiens DEAD (Asp-Glu-Ala-Asp) box polypeptide 5 (DDX5), mRNA.
3696.87	1325.64	0	3725.21	251.669	0	0.973964	1.00766	C13orf12	Homo sapiens chromosome 13 open reading frame 12 (C13orf12), mRNA.
3936.27	544.868	0	3718.8	582.895	0	0.802771	0.944751	ANXA5	Homo sapiens annexin A5 (ANXA5), mRNA.
3414.24	753.924	0	3712.95	395.722	0	0.702441	1.08749	HSPB1	Homo sapiens heat shock 27kDa protein 1 (HSPB1), mRNA.
3907.37	736.411	9.97478e-07	3702.15	373.418	6.38386e-05	0.141517	0.947478	ATP5G2	Homo sapiens ATP synthase, H+ transporting, mitochondrial F0 complex, subunit c (subunit 9), isoform 2 (ATP5G2), nuclear gene encoding mitochondrial protein, transcript variant 2, mRNA.
6386.85	1915.35	0	3688.33	629.278	0	0.0395923	0.577488	HSPA8	Homo sapiens heat shock 70kDa protein 8 (HSPA8), transcript variant 1, mRNA.
3146.22	867.944	0	3676.9	545.425	0	0.47067	1.16867	C20orf43	Homo sapiens chromosome 20 open reading frame 43 (C20orf43), mRNA.
2710.81	633.952	0	3671.5	484.031	0	0.149139	1.35439	ZNHIT3	Homo sapiens zinc finger, HIT type 3 (ZNHIT3), transcript variant 2, mRNA.
4458.93	1560.78	0	3652.46	577.903	0	0.413728	0.819134	HMGN1	Homo sapiens high-mobility group nucleosome binding domain 1 (HMGN1), mRNA.
4352.94	1076.73	0	3643.94	368.57	0	0.45057	0.837121	NAT5	Homo sapiens N-acetyltransferase 5 (ARD1 homolog, S. cerevisiae) (NAT5), transcript variant 3, mRNA.
3827.17	985.825	0	3642.7	454.545	0	0.82779	0.951799	VDAC2	Homo sapiens voltage-dependent anion channel 2 (VDAC2), mRNA.
2328.2	972.044	0	3638.67	606.672	0	0.0573173	1.56287	BRI3	Homo sapiens brain protein I3 (BRI3), mRNA.
2802.32	865.438	0	3638.06	323.994	0	0.217749	1.29823	NDUFA2	Homo sapiens NADH dehydrogenase (ubiquinone) 1 alpha subcomplex, 2, 8kDa (NDUFA2), mRNA.
2237.37	410.957	0	3629.25	696.893	0	0.0191235	1.62211	NCOA4	Homo sapiens nuclear receptor coactivator 4 (NCOA4), mRNA.
4076.17	1348.73	0	3619.53	315.83	0	0.607889	0.887973	ARMET	Homo sapiens arginine-rich, mutated in early stage tumors (ARMET), mRNA.
3190.45	1056.11	0	3616.68	441.532	0	0.564247	1.1336	RNF7	Homo sapiens ring finger protein 7 (RNF7), transcript variant 1, mRNA.
2911.65	985.623	0	3608.71	828.633	0	0.348446	1.2394	TKT	Homo sapiens transketolase (Wernicke-Korsakoff syndrome) (TKT), mRNA.
2234.12	275.226	0	3599.16	964.292	0	0.0536424	1.611	DUSP3	Homo sapiens dual specificity phosphatase 3 (vaccinia virus phosphatase VH1-related) (DUSP3), mRNA.
2570.34	659.491	0	3596.67	306.5	0	0.10838	1.3993	COMMD6	Homo sapiens COMM domain containing 6 (COMMD6), transcript variant 2, mRNA.
3031.63	895.01	0	3596.03	627.951	0	0.428019	1.18617	GTF3A	Homo sapiens general transcription factor IIIA (GTF3A), mRNA.
3430.24	974.264	0	3573.94	359.624	0	0.853228	1.04189	GNB1	Homo sapiens guanine nucleotide binding protein (G protein), beta polypeptide 1 (GNB1), mRNA.
2312.99	910.578	0	3573.51	585.815	0	0.0548594	1.54497	MGST3	Homo sapiens microsomal glutathione S-transferase 3 (MGST3), mRNA.
2090.47	360.071	0	3570.74	1222.84	0	0.0695298	1.70811	IL18	Homo sapiens interleukin 18 (interferon-gamma-inducing factor) (IL18), mRNA.
3630.39	1000.08	0	3552.43	403.217	0	0.923281	0.978526	PARK7	Homo sapiens Parkinson disease (autosomal recessive, early onset) 7 (PARK7), mRNA.
2400.79	555.477	0	3540.75	448.653	0	0.0615078	1.47483	COL4A1	Homo sapiens collagen, type IV, alpha 1 (COL4A1), mRNA.
1957.54	1020.55	0	3540.36	1348.7	0	0.105032	1.80857	LOC441087	Homo sapiens hypothetical gene supported by AK125735 (LOC441087), mRNA.
1576.66	583.808	0	3532.64	504.445	0	0.000143863	2.24059	SCARB2	Homo sapiens scavenger receptor class B, member 2 (SCARB2), mRNA.
1365.55	526.638	0	3530.98	792.298	0	8.07415e-05	2.58576	SDC4	Homo sapiens syndecan 4 (amphiglycan, ryudocan) (SDC4), mRNA.
4019.32	1368.94	0	3523.05	94.012	0	0.572942	0.876531	PABPC1	Homo sapiens poly(A) binding protein, cytoplasmic 1 (PABPC1), mRNA.
1511.13	613.84	0	3521.75	808.68	0	0.000603569	2.33054	DFNA5	Homo sapiens deafness, autosomal dominant 5 (DFNA5), mRNA.
2844.03	647.082	0	3512.18	1031.87	0	0.412034	1.23493	FASN	Homo sapiens fatty acid synthase (FASN), mRNA.
3752.41	756.974	0	3511.2	524.597	0	0.770901	0.935719	MAT2A	Homo sapiens methionine adenosyltransferase II, alpha (MAT2A), mRNA.
3134.34	1300.31	0	3473.14	685.397	0	0.689733	1.10809	NDUFS8	Homo sapiens NADH dehydrogenase (ubiquinone) Fe-S protein 8, 23kDa (NADH-coenzyme Q reductase) (NDUFS8), mRNA.
3425.7	881.463	0	3471.46	597.334	0	0.952633	1.01336	PSMB4	Homo sapiens proteasome (prosome, macropain) subunit, beta type, 4 (PSMB4), mRNA.
1828.89	545.024	0	3469.06	495.107	0	0.00170773	1.89682	WBP2	Homo sapiens WW domain binding protein 2 (WBP2), mRNA.
71.9749	16.205	0	3459.61	671.847	0	3.67799e-38	48.0669	TP53INP1	Homo sapiens tumor protein p53 inducible nuclear protein 1 (TP53INP1), mRNA.
2865.33	471.139	0	3458.43	462.908	0	0.380801	1.20699	IFITM2	Homo sapiens interferon induced transmembrane protein 2 (1-8D) (IFITM2), mRNA.
2359.39	647.119	0	3455.68	640.997	0	0.0665232	1.46465	LAMC1	Homo sapiens laminin, gamma 1 (formerly LAMB2) (LAMC1), mRNA.
3318.62	573.124	0	3453.47	382.706	0	0.857557	1.04063	HGS	Homo sapiens hepatocyte growth factor-regulated tyrosine kinase substrate (HGS), mRNA.
2990.73	882.461	0	3447.16	528.48	0	0.512219	1.15261	NDUFA11	Homo sapiens NADH dehydrogenase (ubiquinone) 1 alpha subcomplex, 11, 14.7kDa (NDUFA11), mRNA.
2570.68	647.991	0	3443.36	285.155	0	0.165322	1.33948	POM121	Homo sapiens POM121 membrane glycoprotein (rat) (POM121), mRNA.
2819.57	471.183	0	3437.07	391.991	0	0.355304	1.219	DGUOK	Homo sapiens deoxyguanosine kinase (DGUOK), nuclear gene encoding mitochondrial protein, transcript variant 1, mRNA.
3811.74	1154.72	0	3424.61	747.37	0	0.652723	0.898438	COX6B1	Homo sapiens cytochrome c oxidase subunit Vib polypeptide 1 (ubiquitous) (COX6B1), mRNA.
4949.29	1138.06	0	3424.37	619.211	0	0.141492	0.691892	YBX1	Homo sapiens Y box binding protein 1 (YBX1), mRNA.
1070.12	575.503	0	3422.45	799.059	0	3.51424e-05	3.19821	WIG1	Homo sapiens p53 target zinc finger protein (WIG1), transcript variant 2, mRNA.
3231.28	958.573	0	3418.28	246.749	0	0.799069	1.05787	PSMC5	Homo sapiens proteasome (prosome, macropain) 26S subunit, ATPase, 5 (PSMC5), mRNA.
3236.28	896.682	0.269718	3412.74	525.986	0.129992	0.67734	1.05453	RTN4	Homo sapiens reticulon 4 (RTN4), transcript variant 3, mRNA.
3730.92	1360.37	0	3399.86	924.182	0	0.72735	0.911268	EIF4G2	Homo sapiens eukaryotic translation initiation factor 4 gamma, 2 (EIF4G2), mRNA.
2577.08	805.71	0	3389.16	683.622	0	0.204213	1.31512	HSPA9B	Homo sapiens heat shock 70kDa protein 9B (mortalin-2) (HSPA9B), nuclear gene encoding mitochondrial protein, mRNA.
1918.97	502.552	0	3380.79	526.064	0	0.00564447	1.76177	IER3	Homo sapiens immediate early response 3 (IER3), transcript variant long, mRNA.
3267.13	780.839	0	3377.99	288.122	0	0.880655	1.03393	S100A6	Homo sapiens S100 calcium binding protein A6 (calcyclin) (S100A6), mRNA.
1801.06	643.98	0	3377.97	527.955	0	0.00270699	1.87554	YARS	Homo sapiens tyrosyl-tRNA synthetase (YARS), mRNA.
2264.13	761.426	0	3377.42	348.819	0	0.0539596	1.49171	P4HB	Homo sapiens procollagen-proline, 2-oxoglutarate 4-dioxygenase (proline 4-hydroxylase), beta polypeptide (P4HB), mRNA.
2586.79	760.206	0	3371.74	455.266	0	0.210477	1.30345	TXNRD1	Homo sapiens thioredoxin reductase 1 (TXNRD1), transcript variant 1, mRNA.
2319.92	614.564	0	3363.24	506.268	0	0.0745525	1.44972	ASCC2	Homo sapiens activating signal cointegrator 1 complex subunit 2 (ASCC2), mRNA.
2691.14	700.287	0	3359.49	396.248	0	0.298296	1.24835	TCEAL4	Homo sapiens transcription elongation factor A (SII)-like 4 (TCEAL4), transcript variant 4, mRNA.
1892.93	471.291	0	3351.97	447.696	0	0.00521644	1.77079	TST	Homo sapiens thiosulfate sulfurtransferase (rhodanese) (TST), nuclear gene encoding mitochondrial protein, mRNA.
5445.23	1205.99	0	3351.43	347.15	0	0.0627811	0.615481	PSMC1	Homo sapiens proteasome (prosome, macropain) 26S subunit, ATPase, 1 (PSMC1), mRNA.
2561.9	783.43	0	3347.13	516.828	0	0.206296	1.3065	SSU72	Homo sapiens Ssu72 RNA polymerase II CTD phosphatase homolog (yeast) (SSU72), mRNA.
2154.96	581.053	0	3329.71	535.718	0	0.0352949	1.54514	IFITM3	Homo sapiens interferon induced transmembrane protein 3 (1-8U) (IFITM3), mRNA.
3426.31	1188.32	0	3321.43	470.669	0	0.665571	0.969392	EEF1B2	Homo sapiens eukaryotic translation elongation factor 1 beta 2 (EEF1B2), transcript variant 1, mRNA.
2169.11	904.14	0	3320.47	698.118	0	0.0808513	1.5308	C2orf28	Homo sapiens chromosome 2 open reading frame 28 (C2orf28), transcript variant 2, mRNA.
2905.8	662.493	0	3314.98	205.805	0	0.544157	1.14082	NDUFA8	Homo sapiens NADH dehydrogenase (ubiquinone) 1 alpha subcomplex, 8, 19kDa (NDUFA8), nuclear gene encoding mitochondrial protein, mRNA.
4013.17	765.92	0	3312.17	593.082	0	0.417292	0.825325	CAP1	Homo sapiens CAP, adenylate cyclase-associated protein 1 (yeast) (CAP1), mRNA.
3603.97	779.427	0	3308.42	280.382	0	0.709139	0.917992	ALDH9A1	Homo sapiens aldehyde dehydrogenase 9 family, member A1 (ALDH9A1), mRNA.
1887.81	567.756	0	3304.37	668.589	0	0.00796911	1.75038	THBS2	Homo sapiens thrombospondin 2 (THBS2), mRNA.
3138.01	766.585	0	3299.77	452.322	0	0.820352	1.05155	MDH2	Homo sapiens malate dehydrogenase 2, NAD (mitochondrial) (MDH2), mRNA.
4008.39	1344.25	0	3294.72	632.589	0	0.408626	0.821954	TALDO1	Homo sapiens transaldolase 1 (TALDO1), mRNA.
647.545	203.217	0	3293.43	774.644	0	1.26103e-08	5.08603	GADD45A	Homo sapiens growth arrest and DNA-damage-inducible, alpha (GADD45A), mRNA.
2872.25	1215.27	0	3291.06	439.036	0	0.59584	1.14581	PTTG1	Homo sapiens pituitary tumor-transforming 1 (PTTG1), mRNA.
5010.2	1241.8	0	3290.3	505	0	0.0991665	0.65672	DNMT1	Homo sapiens DNA (cytosine-5-)-methyltransferase 1 (DNMT1), mRNA.
2518.01	728.982	0	3288.22	593.279	0	0.207158	1.30588	TMBIM4	Homo sapiens transmembrane BAX inhibitor motif containing 4 (TMBIM4), mRNA.
2316.12	864.32	0	3287.64	527.839	0	0.114995	1.41946	PRDX4	Homo sapiens peroxiredoxin 4 (PRDX4), mRNA.
5009.18	1054.66	0	3284.05	632.158	0	0.0984081	0.655608	SFRS9	Homo sapiens splicing factor, arginine/serine-rich 9 (SFRS9), mRNA.
1962.17	680.973	0	3279.16	635.622	0	0.0143374	1.67119	DKK1	Homo sapiens dickkopf homolog 1 (Xenopus laevis) (DKK1), mRNA.
1863.93	397.6	0	3273.86	222.869	0	0.00591669	1.75643	COX17	Homo sapiens COX17 homolog, cytochrome c oxidase assembly protein (yeast) (COX17), nuclear gene encoding mitochondrial protein, mRNA.
5053.99	1468.53	0	3272.2	207.558	0	0.0898268	0.647449	EIF3S6	Homo sapiens eukaryotic translation initiation factor 3, subunit 6 48kDa (EIF3S6), mRNA.
2967.76	1070.09	0	3270.29	592.364	0	0.672216	1.10194	EPN1	Homo sapiens epsin 1 (EPN1), mRNA.
4691.14	715.107	0	3266.28	230.173	0	0.14758	0.696266	ATP5G1	Homo sapiens ATP synthase, H+ transporting, mitochondrial F0 complex, subunit C1 (subunit 9) (ATP5G1), nuclear gene encoding mitochondrial protein, transcript variant 2, mRNA.
3840.63	1162.68	0	3253.6	564.659	0	0.479944	0.847153	ARPC1A	Homo sapiens actin related protein 2/3 complex, subunit 1A, 41kDa (ARPC1A), mRNA.
5505.79	1199.36	0	3225.74	286.921	0	0.043993	0.58588	CALM3	Homo sapiens calmodulin 3 (phosphorylase kinase, delta) (CALM3), mRNA.
5050.27	973.834	0	3224.97	470.099	0	0.0815431	0.638573	G3BP	Homo sapiens Ras-GTPase-activating protein SH3-domain-binding protein (G3BP), transcript variant 1, mRNA.
5521.84	1855.05	0	3223.58	694.552	0	0.0457025	0.583787	TPI1	Homo sapiens triosephosphate isomerase 1 (TPI1), mRNA.
2701.17	858.331	0	3189.49	439.143	0	0.44092	1.18078	TEGT	Homo sapiens testis enhanced gene transcript (BAX inhibitor 1) (TEGT), mRNA.
2186.25	495.083	0	3188.74	491.402	0	0.0697307	1.45854	RBM22	Homo sapiens RNA binding motif protein 22 (RBM22), mRNA.
5949.82	1713.7	0	3187.66	516.69	0	0.0228221	0.535756	TGFBI	Homo sapiens transforming growth factor, beta-induced, 68kDa (TGFBI), mRNA.
3295.82	911.656	0	3184.01	670.833	0	0.881677	0.966078	PRDX6	Homo sapiens peroxiredoxin 6 (PRDX6), mRNA.
998.446	274.743	0	3183.62	512.016	0	5.10981e-08	3.18858	DUSP14	Homo sapiens dual specificity phosphatase 14 (DUSP14), mRNA.
3845.35	1353.31	0	3181.29	656.397	0	0.444452	0.827308	SEC11L1	Homo sapiens SEC11-like 1 (S. cerevisiae) (SEC11L1), mRNA.
3046.88	726.05	0	3170.72	384.97	0	0.857518	1.04065	TMCO1	Homo sapiens transmembrane and coiled-coil domains 1 (TMCO1), mRNA.
2674.92	617.538	0.000255355	3154.28	434.541	9.97478e-05	0.519323	1.17921	DDB1	Homo sapiens damage-specific DNA binding protein 1, 127kDa (DDB1), mRNA.
1154.16	428.218	0	3151.68	670.876	0	1.38175e-05	2.73071	DXS9879E	Homo sapiens DNA segment on chromosome X (unique) 9879 expressed sequence (DXS9879E), mRNA.
2145.33	348.101	0	3147.88	1209.34	0	0.218266	1.46732	C21orf55	Homo sapiens chromosome 21 open reading frame 55 (C21orf55), mRNA.
2493.2	933.731	0	3143.56	480.222	0	0.309977	1.26085	DDOST	Homo sapiens dolichyl-diphosphooligosaccharide-protein glycosyltransferase (DDOST), mRNA.
4709.03	1383.22	0	3142.85	459.311	0	0.110853	0.667408	YWHAH	Homo sapiens tyrosine 3-monooxygenase/tryptophan 5-monooxygenase activation protein, eta polypeptide (YWHAH), mRNA.
2803.03	959.456	0	3141.48	662.104	0	0.615067	1.12074	SELS	Homo sapiens selenoprotein S (SELS), transcript variant 2, mRNA.
2982.32	637.507	0	3129.74	552.785	0	0.827526	1.04943	GNA11	Homo sapiens guanine nucleotide binding protein (G protein), alpha 11 (Gq class) (GNA11), mRNA.
2079.71	545.499	0	3128.11	398.645	0	0.0489779	1.50411	POLR1D	Homo sapiens polymerase (RNA) I polypeptide D, 16kDa (POLR1D), mRNA.
2914.6	2178.34	0	3127.71	636.3	0	0.870798	1.07312	MRCL3	Homo sapiens myosin regulatory light chain MRCL3 (MRCL3), mRNA.
3366.1	828.663	0	3126.74	533.603	0	0.746996	0.928893	RPN1	Homo sapiens ribophorin I (RPN1), mRNA.
1008.91	278.344	0	3126.19	279.37	0	9.40048e-08	3.09858	BTG1	Homo sapiens B-cell translocation gene 1, anti-proliferative (BTG1), mRNA.
3105.94	1118.42	0	3112.15	378.88	0	0.931013	1.002	ATP5I	Homo sapiens ATP synthase, H+ transporting, mitochondrial F0 complex, subunit E (ATP5I), nuclear gene encoding mitochondrial protein, mRNA.
910.476	280.842	0	3111.62	497.184	0	1.18459e-08	3.41758	IGF2R	Homo sapiens insulin-like growth factor 2 receptor (IGF2R), mRNA.
2748.03	800.171	0	3110.7	493.671	0	0.568873	1.13198	MAPRE1	Homo sapiens microtubule-associated protein, RP/EB family, member 1 (MAPRE1), mRNA.
2427.55	1076.5	0	3105.1	442.462	0	0.308623	1.27911	EDF1	Homo sapiens endothelial differentiation-related factor 1 (EDF1), transcript variant alpha, mRNA.
2323.13	829.476	0	3098.12	683.744	0	0.211778	1.3336	DDT	Homo sapiens D-dopachrome tautomerase (DDT), mRNA.
2234.64	774.543	0	3092.44	400.341	0	0.126921	1.38387	PFKP	Homo sapiens phosphofructokinase, platelet (PFKP), mRNA.
2091.14	503.333	0	3090.32	588.441	0	0.0601404	1.47782	TRAM1	Homo sapiens translocation associated membrane protein 1 (TRAM1), mRNA.
1994.6	613.511	0	3080.94	481.883	0	0.0354541	1.54464	ADI1	Homo sapiens acireductone dioxygenase 1 (ADI1), mRNA.
3464.77	689.856	0	3075.75	392.085	0	0.607108	0.887723	UQCRFS1	Homo sapiens ubiquinol-cytochrome c reductase, Rieske iron-sulfur polypeptide 1 (UQCRFS1), mRNA.
1248.78	404.17	0	3073.18	370.014	0	1.22222e-05	2.46094	CLCN7	Homo sapiens chloride channel 7 (CLCN7), mRNA.
2335.76	645.691	0	3064.18	622.337	0	0.209723	1.31186	COX7A2L	Homo sapiens cytochrome c oxidase subunit VIIa polypeptide 2 like (COX7A2L), nuclear gene encoding mitochondrial protein, mRNA.
1325.26	541.227	0	3052.78	658.112	0	0.000445728	2.30353	LTA4H	Homo sapiens leukotriene A4 hydrolase (LTA4H), mRNA.
2400.45	921.958	0	3038.07	393.431	0	0.310432	1.26563	NDUFS4	Homo sapiens NADH dehydrogenase (ubiquinone) Fe-S protein 4, 18kDa (NADH-coenzyme Q reductase) (NDUFS4), mRNA.
2727.3	606.108	0	3037.3	375.031	0	0.62205	1.11366	ARL2	Homo sapiens ADP-ribosylation factor-like 2 (ARL2), mRNA.
4335.17	963.554	0	3030.09	404.164	0	0.151426	0.698954	TUBB2C	Homo sapiens tubulin, beta 2C (TUBB2C), mRNA.
3364.33	1058.94	0	3024.24	448.522	0	0.644243	0.898913	MRPS24	Homo sapiens mitochondrial ribosomal protein S24 (MRPS24), nuclear gene encoding mitochondrial protein, mRNA.
2164.87	353.082	0	3023.18	182.332	0	0.110694	1.39647	PLOD1	Homo sapiens procollagen-lysine 1, 2-oxoglutarate 5-dioxygenase 1 (PLOD1), mRNA.
462.257	135.855	0	3020.29	384.596	0	1.14797e-13	6.53378	SERTAD1	Homo sapiens SERTA domain containing 1 (SERTAD1), mRNA.
2918.49	1133	0	3012.12	276.764	0	0.898409	1.03208	NDUFA12	Homo sapiens NADH dehydrogenase (ubiquinone) 1 alpha subcomplex, 12 (NDUFA12), mRNA.
1490.86	431	0	2997.21	387.066	0	0.000620446	2.01039	ZNF622	Homo sapiens zinc finger protein 622 (ZNF622), mRNA.
3324.24	1029.16	0	2989.22	394.297	0	0.645275	0.89922	FLJ43339	Homo sapiens FLJ43339 protein (FLJ43339), mRNA.
2149.58	695.571	0	2988.53	543.157	0	0.115752	1.39029	BCAP31	Homo sapiens B-cell receptor-associated protein 31 (BCAP31), mRNA.
923.836	328.038	0	2976.43	342.844	0	5.84747e-08	3.22182	DHRS7	Homo sapiens dehydrogenase/reductase (SDR family) member 7 (DHRS7), mRNA.
2569.47	625.185	0	2973.4	537.672	0	0.500191	1.1572	SND1	Homo sapiens staphylococcal nuclease domain containing 1 (SND1), mRNA.
3632.06	956.81	0	2966.08	481.486	0	0.393659	0.816637	LARP1	Homo sapiens La ribonucleoprotein domain family, member 1 (LARP1), transcript variant 2, mRNA.
2231.15	594.851	0	2965.53	431.537	0	0.177419	1.32915	GHITM	Homo sapiens growth hormone inducible transmembrane protein (GHITM), mRNA.
2768.39	842.974	0	2961.09	470.971	0	0.760179	1.06961	PCBP1	Homo sapiens poly(rC) binding protein 1 (PCBP1), mRNA.
2110.23	363.36	0	2958.47	384.854	0	0.106374	1.40196	PRSS23	Homo sapiens protease, serine, 23 (PRSS23), mRNA.
2419.55	1007.2	0	2937	500.128	0	0.436727	1.21386	BOLA3	Homo sapiens bolA-like 3 (E. coli) (BOLA3), mRNA.
3582.5	898.341	0	2935.74	338.831	0	0.40129	0.819467	EIF3S2	Homo sapiens eukaryotic translation initiation factor 3, subunit 2 beta, 36kDa (EIF3S2), mRNA.
726.792	207.004	0	2931.62	211.648	0	4.06505e-10	4.03365	MRPL49	Homo sapiens mitochondrial ribosomal protein L49 (MRPL49), nuclear gene encoding mitochondrial protein, mRNA.
3174.4	960.506	0	2930.36	449.712	0	0.72692	0.923124	LEPREL2	Homo sapiens leprecan-like 2 (LEPREL2), mRNA.
2947.1	1077.69	0	2930.04	423.007	0	0.980584	0.994212	LSM7	Homo sapiens LSM7 homolog, U6 small nuclear RNA associated (S. cerevisiae) (LSM7), mRNA.
2141.85	853.704	0	2928.09	480.205	0	0.181862	1.36709	RPL15	Homo sapiens ribosomal protein L15 (RPL15), mRNA.
1827.17	680.082	0	2926.87	447.051	0	0.030379	1.60186	PSME2	Homo sapiens proteasome (prosome, macropain) activator subunit 2 (PA28 beta) (PSME2), mRNA.
3162.41	1079.83	0	2919.56	575.032	0	0.730976	0.923205	GSTO1	Homo sapiens glutathione S-transferase omega 1 (GSTO1), mRNA.
1309.51	405.319	0	2911.7	354.085	0	9.37614e-05	2.22351	TMEM66	Homo sapiens transmembrane protein 66 (TMEM66), mRNA.
2819.61	1138.49	0	2908.98	479.883	0	0.90272	1.0317	CDK2AP1	Homo sapiens CDK2-associated protein 1 (CDK2AP1), mRNA.
3592.91	630.301	0	2899.4	317.311	0	0.368238	0.806978	MRPL17	Homo sapiens mitochondrial ribosomal protein L17 (MRPL17), nuclear gene encoding mitochondrial protein, mRNA.
1652.7	563.818	0	2890.44	444.979	0	0.00654639	1.74892	ATP6V0B	Homo sapiens ATPase, H+ transporting, lysosomal 21kDa, V0 subunit c'' (ATP6V0B), mRNA.
2580.73	751.457	0	2889.18	493.632	0	0.604763	1.11952	KRT10	Homo sapiens keratin 10 (epidermolytic hyperkeratosis; keratosis palmaris et plantaris) (KRT10), mRNA.
376.073	153.295	0	2886.08	477.969	0	2.75334e-14	7.67424	EPAS1	Homo sapiens endothelial PAS domain protein 1 (EPAS1), mRNA.
1742.2	480.756	0	2885.44	411.655	0	0.0140632	1.65621	CETN2	Homo sapiens centrin, EF-hand protein, 2 (CETN2), mRNA.
2933.45	1102.05	0	2877.99	606.651	0	0.939125	0.981091	FAM96A	Homo sapiens family with sequence similarity 96, member A (FAM96A), transcript variant 1, mRNA.
1909.96	641.435	0	2874.55	622.732	0	0.0626605	1.50504	PSMD4	Homo sapiens proteasome (prosome, macropain) 26S subunit, non-ATPase, 4 (PSMD4), transcript variant 1, mRNA.
460.038	147.233	0	2859.47	491.464	0	2.35592e-13	6.21571	MORC4	Homo sapiens MORC family CW-type zinc finger 4 (MORC4), mRNA.
1919.08	607.85	0	2859.43	409.039	0	0.0547366	1.49	COX6A1	Homo sapiens cytochrome c oxidase subunit VIa polypeptide 1 (COX6A1), nuclear gene encoding mitochondrial protein, mRNA.
544.727	153.073	0	2859.07	439.959	0	3.32575e-12	5.24863	TAP1	Homo sapiens transporter 1, ATP-binding cassette, sub-family B (MDR/TAP) (TAP1), mRNA.
3597.21	920.819	0	2854.26	440.212	0	0.334282	0.793464	MARCKS	Homo sapiens myristoylated alanine-rich protein kinase C substrate (MARCKS), mRNA.
2797.52	837.897	0	2852.21	414.084	0	0.93084	1.01955	NDUFB7	Homo sapiens NADH dehydrogenase (ubiquinone) 1 beta subcomplex, 7, 18kDa (NDUFB7), nuclear gene encoding mitochondrial protein, mRNA.
6265	1598.91	0	2850.24	431.402	0	0.00684359	0.454946	PPP1R14B	Homo sapiens protein phosphatase 1, regulatory (inhibitor) subunit 14B (PPP1R14B), mRNA.
1716.97	488.284	0	2845.28	578.41	0	0.0171398	1.65715	AHCY	Homo sapiens S-adenosylhomocysteine hydrolase (AHCY), mRNA.
6052.02	1462.83	0	2842.89	429.45	0	0.00865038	0.469743	TGM2	Homo sapiens transglutaminase 2 (C polypeptide, protein-glutamine-gamma-glutamyltransferase) (TGM2), transcript variant 1, mRNA.
2192.86	505.714	0	2842.61	459.649	0	0.220619	1.2963	CPSF4	Homo sapiens cleavage and polyadenylation specific factor 4, 30kDa (CPSF4), mRNA.
2097.54	741.904	0	2831.86	401.878	0	0.16572	1.35009	COPS7A	Homo sapiens COP9 constitutive photomorphogenic homolog subunit 7A (Arabidopsis) (COPS7A), mRNA.
2711.32	784.255	0	2824.33	474.639	0	0.853981	1.04168	C19orf10	Homo sapiens chromosome 19 open reading frame 10 (C19orf10), mRNA.
1205.45	567.457	0	2817.74	413.663	0	0.00290357	2.3375	EI24	Homo sapiens etoposide induced 2.4 mRNA (EI24), transcript variant 1, mRNA.
4062.93	1358.74	0	2817.17	430.771	0	0.143588	0.693383	HSP90AA1	Homo sapiens heat shock protein 90kDa alpha (cytosolic), class A member 1 (HSP90AA1), transcript variant 2, mRNA.
4219.09	1062.08	0.0326784	2813.05	406.414	0.0218488	0.374659	0.666744	NME2	Homo sapiens non-metastatic cells 2, protein (NM23B) expressed in (NME2), transcript variant 1, mRNA.
2473.9	724.536	0	2812.11	210.667	0	0.555615	1.13671	ANAPC11	Homo sapiens APC11 anaphase promoting complex subunit 11 homolog (yeast) (ANAPC11), transcript variant 5, mRNA.
2941.33	956.569	0	2800.26	346.084	0	0.828674	0.952038	MRPL36	Homo sapiens mitochondrial ribosomal protein L36 (MRPL36), nuclear gene encoding mitochondrial protein, mRNA.
875.189	153.574	0.000195506	2779.03	238.81	9.97478e-07	5.60819e-05	3.17535	UPP1	Homo sapiens uridine phosphorylase 1 (UPP1), transcript variant 2, mRNA.
6796.09	2114.39	0	2778.68	339.934	0	0.00317138	0.408865	ANP32B	Homo sapiens acidic (leucine-rich) nuclear phosphoprotein 32 family, member B (ANP32B), mRNA.
2616.41	786.219	0	2777.92	341.589	0	0.786235	1.06173	EMD	Homo sapiens emerin (Emery-Dreifuss muscular dystrophy) (EMD), mRNA.
2805.4	671.221	0.0933999	2766.6	319.193	0.0996042	0.983569	0.986172	STARD7	Homo sapiens START domain containing 7 (STARD7), transcript variant 1, mRNA.
1883.95	496.265	0	2758.04	330.233	0	0.0669513	1.46396	C6orf1	Homo sapiens chromosome 6 open reading frame 1 (C6orf1), transcript variant 2, mRNA.
2799.98	940.785	0	2756.67	593.28	0	0.94649	0.984534	COL5A1	Homo sapiens collagen, type V, alpha 1 (COL5A1), mRNA.
3803.11	1419.69	9.97478e-07	2753.61	595.837	9.97478e-07	0.464625	0.72404	KRT18	Homo sapiens keratin 18 (KRT18), transcript variant 2, mRNA.
1283.11	505.897	0	2751.49	487.946	0	0.000484026	2.1444	EPDR1	Homo sapiens ependymin related protein 1 (zebrafish) (EPDR1), mRNA.
3590.69	561.22	0	2746.5	1002.36	0	0.353109	0.764894	RPL26	Homo sapiens ribosomal protein L26 (RPL26), mRNA.
1763.57	579.021	0	2737.56	351.709	0	0.0333572	1.55229	RAB7	Homo sapiens RAB7, member RAS oncogene family (RAB7), mRNA.
1371.79	405.56	0	2732.92	510.147	0	0.000731154	1.99223	STS-1	Homo sapiens Cbl-interacting protein Sts-1 (STS-1), mRNA.
626.553	211.772	0	2730.07	242.946	0	9.22423e-11	4.35727	TRIB3	Homo sapiens tribbles homolog 3 (Drosophila) (TRIB3), mRNA.
3188.79	542.889	0	2728.68	363.893	0	0.505729	0.85571	SUZ12	Homo sapiens suppressor of zeste 12 homolog (Drosophila) (SUZ12), mRNA.
2538.52	683.457	0	2721.68	308.264	0	0.751875	1.07215	RAI14	Homo sapiens retinoic acid induced 14 (RAI14), mRNA.
3047.99	1065.81	0	2711.9	533.049	0	0.625206	0.889734	RIS1	Homo sapiens Ras-induced senescence 1 (RIS1), mRNA.
565.8	189.998	0	2709.14	357.891	0	1.6332e-11	4.78817	SLC2A3	Homo sapiens solute carrier family 2 (facilitated glucose transporter), member 3 (SLC2A3), mRNA.
1215.78	483.855	0	2708.33	502.931	0	0.000259414	2.22764	TP53I13	Homo sapiens tumor protein p53 inducible protein 13 (TP53I13), mRNA.
3102.73	941.719	0	2703.9	393.477	0	0.554663	0.871459	RHEB	Homo sapiens Ras homolog enriched in brain (RHEB), mRNA.
3115.36	948.257	0	2698.98	435.86	0	0.538566	0.866347	ARF1	Homo sapiens ADP-ribosylation factor 1 (ARF1), transcript variant 4, mRNA.
1299.55	506.546	0	2695.7	588.647	0	0.00184755	2.07433	GABARAPL2	Homo sapiens GABA(A) receptor-associated protein-like 2 (GABARAPL2), mRNA.
735.858	167.657	0	2692.39	288.63	0	2.90911e-09	3.65885	TRIM8	Homo sapiens tripartite motif-containing 8 (TRIM8), mRNA.
4431.12	1221	0	2688.47	505.659	0	0.0585779	0.606725	SNRPB	Homo sapiens small nuclear ribonucleoprotein polypeptides B and B1 (SNRPB), transcript variant 2, mRNA.
3634.02	1139.11	0	2686.83	300.1	0	0.217924	0.739354	NPM1	Homo sapiens nucleophosmin (nucleolar phosphoprotein B23, numatrin) (NPM1), transcript variant 2, mRNA.
2794.46	820.937	0	2683.15	502.25	0	0.857647	0.960168	GLRX5	Homo sapiens glutaredoxin 5 homolog (S. cerevisiae) (GLRX5), mRNA.
4259.54	1843.06	0	2680.06	312.545	0	0.152613	0.629191	M6PRBP1	Homo sapiens mannose-6-phosphate receptor binding protein 1 (M6PRBP1), mRNA.
4118.69	634.377	0	2677.82	323.761	0	0.0925235	0.650162	CCT2	Homo sapiens chaperonin containing TCP1, subunit 2 (beta) (CCT2), mRNA.
2310.11	843.394	0	2654.07	475.583	0	0.544721	1.1489	TACC1	Homo sapiens transforming, acidic coiled-coil containing protein 1 (TACC1), mRNA.
491.524	185.374	0	2653.85	188.683	0	3.70903e-12	5.39923	CYFIP2	Homo sapiens cytoplasmic FMR1 interacting protein 2 (CYFIP2), mRNA.
1825.94	413.291	0	2650.03	409.732	0	0.0737391	1.45132	ZDHHC16	Homo sapiens zinc finger, DHHC-type containing 16 (ZDHHC16), transcript variant 3, mRNA.
1583.8	529.89	0	2649.94	531.406	0	0.0144244	1.67316	RABAC1	Homo sapiens Rab acceptor 1 (prenylated) (RABAC1), mRNA.
4054.57	757.991	0	2645.43	387.606	0	0.0948226	0.652456	MRPL37	Homo sapiens mitochondrial ribosomal protein L37 (MRPL37), nuclear gene encoding mitochondrial protein, mRNA.
1985.04	402.524	0	2637.53	329.49	0	0.178022	1.3287	DYNLRB1	Homo sapiens dynein, light chain, roadblock-type 1 (DYNLRB1), mRNA.
2133.78	485.299	0	2628.58	674.637	0	0.385745	1.23189	HIGD1A	Homo sapiens HIG1 domain family, member 1A (HIGD1A), mRNA.
3848.69	1202.47	0	2628.42	253.454	0	0.129692	0.68294	GAPDH	Homo sapiens glyceraldehyde-3-phosphate dehydrogenase (GAPDH), mRNA.
1971.12	736.52	0.0838879	2626.63	383.513	0.151717	0.502966	1.33256	SDC1	Homo sapiens syndecan 1 (SDC1), transcript variant 2, mRNA.
2277.63	419.954	0	2616.61	260.494	0	0.522448	1.14883	SF3A3	Homo sapiens splicing factor 3a, subunit 3, 60kDa (SF3A3), mRNA.
1583.37	356.459	0	2605.87	426.825	0	0.0153783	1.64578	DYNC1LI2	Homo sapiens dynein, cytoplasmic 1, light intermediate chain 2 (DYNC1LI2), mRNA.
3689.54	942.904	0	2601.5	366.257	0	0.160493	0.705101	PGRMC1	Homo sapiens progesterone receptor membrane component 1 (PGRMC1), mRNA.
2380.07	894.317	0	2599.01	249.854	0	0.710736	1.09199	UXT	Homo sapiens ubiquitously-expressed transcript (UXT), transcript variant 2, mRNA.
1632.52	578.841	0	2596.97	463.248	0	0.0283245	1.59077	ATP6V0E2L	Homo sapiens ATPase, H+ transporting V0 subunit E2-like (rat) (ATP6V0E2L), mRNA.
1993.56	431.328	0	2591.78	555.849	0	0.235833	1.30008	RAB11A	Homo sapiens RAB11A, member RAS oncogene family (RAB11A), mRNA.
2923	868.315	0	2585.45	222.724	0	0.596682	0.88452	DARS	Homo sapiens aspartyl-tRNA synthetase (DARS), mRNA.
2024.64	764.474	0	2585.2	530.735	0	0.296839	1.27687	PDCD6	Homo sapiens programmed cell death 6 (PDCD6), mRNA.
2207.68	658.085	0	2580.6	196.239	0	0.470207	1.16892	RPS3A	Homo sapiens ribosomal protein S3A (RPS3A), mRNA.
1459.15	494.843	0	2578.66	354.014	0	0.00544708	1.76723	C3orf1	Homo sapiens chromosome 3 open reading frame 1 (C3orf1), mRNA.
1944.55	682.903	0	2571.82	450.715	0	0.196296	1.32258	CIRBP	Homo sapiens cold inducible RNA binding protein (CIRBP), mRNA.
1753.73	433.158	0	2567.82	551.189	0	0.0817004	1.4642	SLC7A5	Homo sapiens solute carrier family 7 (cationic amino acid transporter, y+ system), member 5 (SLC7A5), mRNA.
2126.03	1012.82	0	2563.11	399.902	0	0.500844	1.20559	ENY2	Homo sapiens enhancer of yellow 2 homolog (Drosophila) (ENY2), mRNA.
279.445	83.145	0	2560.53	185.53	0	1.99839e-15	9.16289	HES6	Homo sapiens hairy and enhancer of split 6 (Drosophila) (HES6), mRNA.
2101.2	578.163	0	2559.15	333.012	0	0.357644	1.21795	NDUFB5	Homo sapiens NADH dehydrogenase (ubiquinone) 1 beta subcomplex, 5, 16kDa (NDUFB5), nuclear gene encoding mitochondrial protein, mRNA.
1909.05	435.551	0	2557.74	288.033	0	0.165112	1.3398	PSMB10	Homo sapiens proteasome (prosome, macropain) subunit, beta type, 10 (PSMB10), mRNA.
1041.32	438.98	0	2557.52	350.777	0	6.28592e-05	2.45605	DEDD2	Homo sapiens death effector domain containing 2 (DEDD2), mRNA.
1649.75	487.137	0	2554.32	485.847	0	0.0344675	1.54831	AMZ2	Homo sapiens archaemetzincins-2 (AMZ2), transcript variant 1, mRNA.
2885.72	747.058	0	2544.47	355.705	0	0.58766	0.881744	GPS1	Homo sapiens G protein pathway suppressor 1 (GPS1), transcript variant 2, mRNA.
2648.1	858.903	0	2540.47	466.758	0	0.854758	0.959356	BTBD2	Homo sapiens BTB (POZ) domain containing 2 (BTBD2), mRNA.
2052.41	601.54	0	2538.68	500.712	0	0.32521	1.23693	PIK3R2	Homo sapiens phosphoinositide-3-kinase, regulatory subunit 2 (p85 beta) (PIK3R2), mRNA.
603.444	198.161	0	2535.36	294.263	0	1.86104e-10	4.20149	HLA-A	Homo sapiens major histocompatibility complex, class I, A (HLA-A), mRNA.
1811.8	545.131	0	2535.25	382.724	0	0.108525	1.3993	AKR7A2	Homo sapiens aldo-keto reductase family 7, member A2 (aflatoxin aldehyde reductase) (AKR7A2), mRNA.
538.545	162.91	0	2528.49	167.312	0	2.33986e-11	4.69505	ABCA1	Homo sapiens ATP-binding cassette, sub-family A (ABC1), member 1 (ABCA1), mRNA.
2580.58	586.604	0	2527.23	269.373	0	0.926168	0.979326	CCND3	Homo sapiens cyclin D3 (CCND3), mRNA.
1482.79	491.977	0	2526.07	293.113	0	0.00938923	1.7036	GLTP	Homo sapiens glycolipid transfer protein (GLTP), mRNA.
2443.03	532.841	0	2523.03	177.923	0	0.884807	1.03274	CTSL	Homo sapiens cathepsin L (CTSL), transcript variant 2, mRNA.
1726.8	448.135	0	2522.53	237.363	0	0.068621	1.46081	LOC389541	Homo sapiens similar to CG14977-PA (LOC389541), mRNA.
1887.53	517.898	0	2515.05	218.534	0	0.173585	1.33246	CDH2	Homo sapiens cadherin 2, type 1, N-cadherin (neuronal) (CDH2), mRNA.
1654.49	703.612	0	2511	502.557	0	0.0862226	1.51769	TRIP6	Homo sapiens thyroid hormone receptor interactor 6 (TRIP6), mRNA.
979.772	285.904	0	2507.69	279.303	0	5.46437e-06	2.55946	FBN2	Homo sapiens fibrillin 2 (congenital contractural arachnodactyly) (FBN2), mRNA.
3958.96	1152.19	0	2506.61	179.943	0	0.0768254	0.633149	LSM3	Homo sapiens LSM3 homolog, U6 small nuclear RNA associated (S. cerevisiae) (LSM3), mRNA.
2117.43	464.039	0	2504.95	371.986	0	0.435697	1.18301	CLTB	Homo sapiens clathrin, light polypeptide (Lcb) (CLTB), transcript variant nonbrain, mRNA.
2209.01	769.656	0	2502.19	435.219	0	0.574983	1.13272	EIF3S6IP	Homo sapiens eukaryotic translation initiation factor 3, subunit 6 interacting protein (EIF3S6IP), mRNA.
2655.95	432.747	0	2499	296.244	1.59596e-05	0.0206465	0.940908	SLC25A3	Homo sapiens solute carrier family 25 (mitochondrial carrier; phosphate carrier), member 3 (SLC25A3), nuclear gene encoding mitochondrial protein, transcript variant 3, mRNA.
2235.9	650.143	0	2497.33	384.813	0	0.612458	1.11693	PRKAR1A	Homo sapiens protein kinase, cAMP-dependent, regulatory, type I, alpha (tissue specific extinguisher 1) (PRKAR1A), transcript variant 1, mRNA.
2676.84	1168.57	0	2495.87	271.089	0	0.803815	0.932394	ATP5J2	Homo sapiens ATP synthase, H+ transporting, mitochondrial F0 complex, subunit F2 (ATP5J2), nuclear gene encoding mitochondrial protein, transcript variant 3, mRNA.
1977.4	678.557	0	2494.63	373.63	0	0.279698	1.26157	RHOC	Homo sapiens ras homolog gene family, member C (RHOC), mRNA.
2489.35	460.531	0	2494.25	344.272	0	0.992994	1.00197	NDUFS7	Homo sapiens NADH dehydrogenase (ubiquinone) Fe-S protein 7, 20kDa (NADH-coenzyme Q reductase) (NDUFS7), mRNA.
2146.66	504.63	0	2492.72	363.606	0	0.489858	1.16121	DDX1	Homo sapiens DEAD (Asp-Glu-Ala-Asp) box polypeptide 1 (DDX1), mRNA.
1173.17	263.386	0	2490.23	374.23	0	0.000229233	2.12265	LOC374395	Homo sapiens similar to RIKEN cDNA 1810059G22 (LOC374395), mRNA.
1685.49	677.009	0	2489.82	195.702	0	0.0920553	1.47721	CNIH4	Homo sapiens cornichon homolog 4 (Drosophila) (CNIH4), mRNA.
1454.46	410.285	0	2483.55	407.267	0	0.00907737	1.70754	PRCP	Homo sapiens prolylcarboxypeptidase (angiotensinase C) (PRCP), transcript variant 2, mRNA.
1702.16	667.667	0	2482.51	408.788	0	0.0986834	1.45845	PSME1	Homo sapiens proteasome (prosome, macropain) activator subunit 1 (PA28 alpha) (PSME1), transcript variant 1, mRNA.
5067.18	978.219	0	2479.69	412.001	0	0.0116954	0.489363	HSPA8	Homo sapiens heat shock 70kDa protein 8 (HSPA8), transcript variant 2, mRNA.
2294.25	965.154	0	2478.49	546.7	0	0.773593	1.0803	NAP1L4	Homo sapiens nucleosome assembly protein 1-like 4 (NAP1L4), mRNA.
2277.05	586.711	0.101504	2475.12	127.87	0.322945	0.855501	1.08699	ARPC2	Homo sapiens actin related protein 2/3 complex, subunit 2, 34kDa (ARPC2), transcript variant 2, mRNA.
619.574	187.747	0	2473.77	439.503	0	1.07298e-07	3.99269	GAMT	Homo sapiens guanidinoacetate N-methyltransferase (GAMT), transcript variant 1, mRNA.
2076.76	823.39	0	2469.92	405.342	0	0.472845	1.18932	VDAC3	Homo sapiens voltage-dependent anion channel 3 (VDAC3), mRNA.
666.621	243.397	0	2468.32	390.542	0	3.92045e-09	3.70273	HRASLS3	Homo sapiens HRAS-like suppressor 3 (HRASLS3), mRNA.
2389.21	437.706	0	2465.67	339.921	0	0.887371	1.032	TSPAN17	Homo sapiens tetraspanin 17 (TSPAN17), transcript variant 1, mRNA.
1836.89	477.219	0	2452.96	229.833	0	0.17018	1.33539	COX6C	Homo sapiens cytochrome c oxidase subunit VIc (COX6C), mRNA.
2526.87	1006.72	0	2451.49	311.774	0	0.906367	0.970168	PSMC2	Homo sapiens proteasome (prosome, macropain) 26S subunit, ATPase, 2 (PSMC2), mRNA.
4294.93	1422.68	0	2447.61	494.665	0	0.037044	0.569884	PFN1	Homo sapiens profilin 1 (PFN1), mRNA.
2217.88	520.843	0	2443.56	467.5	0	0.658385	1.10175	SGK	Homo sapiens serum/glucocorticoid regulated kinase (SGK), mRNA.
3659.13	1106.97	0	2442.36	317.063	0	0.10465	0.667471	HNRPAB	Homo sapiens heterogeneous nuclear ribonucleoprotein A/B (HNRPAB), transcript variant 1, mRNA.
2878.65	903.956	0	2431.2	396.132	0	0.472389	0.844564	SIAHBP1	Homo sapiens fuse-binding protein-interacting repressor (SIAHBP1), transcript variant 2, mRNA.
2403.77	826.266	0	2426.26	293.674	0	0.967187	1.00936	POLE4	Homo sapiens polymerase (DNA-directed), epsilon 4 (p12 subunit) (POLE4), mRNA.
437.265	92.0657	0	2422.32	357.936	0	1.40133e-12	5.5397	MXD4	Homo sapiens MAX dimerization protein 4 (MXD4), mRNA.
3231.44	763.178	0	2421.64	350.406	0	0.23717	0.7494	HDAC1	Homo sapiens histone deacetylase 1 (HDAC1), mRNA.
1428.14	323.451	0	2412.44	467.289	0	0.0112223	1.68922	TNFRSF21	Homo sapiens tumor necrosis factor receptor superfamily, member 21 (TNFRSF21), mRNA.
1136.35	402.836	0	2412.02	417.25	0	0.000302532	2.12261	CSRP1	Homo sapiens cysteine and glycine-rich protein 1 (CSRP1), mRNA.
2801.34	937.147	0	2406.05	413.252	0	0.515502	0.858892	DDX48	Homo sapiens DEAD (Asp-Glu-Ala-Asp) box polypeptide 48 (DDX48), mRNA.
1856.63	729.856	0	2396.45	276.51	0	0.277613	1.29075	C12orf57	Homo sapiens chromosome 12 open reading frame 57 (C12orf57), mRNA.
1793.23	525.779	0	2391.94	264.317	0	0.171959	1.33387	CAMLG	Homo sapiens calcium modulating ligand (CAMLG), mRNA.
4188.78	880.183	0	2389.66	223.278	0	0.0362562	0.570491	SNRPF	Homo sapiens small nuclear ribonucleoprotein polypeptide F (SNRPF), mRNA.
1956	765.326	0	2387.31	512.083	0	0.417228	1.2205	TMEM14C	Homo sapiens transmembrane protein 14C (TMEM14C), mRNA.
622.32	172.452	0	2387.11	339.853	0	1.1261e-09	3.83582	DUSP1	Homo sapiens dual specificity phosphatase 1 (DUSP1), mRNA.
1770.95	619.118	0	2381.45	557.103	0	0.204244	1.34473	IMPDH2	Homo sapiens IMP (inosine monophosphate) dehydrogenase 2 (IMPDH2), mRNA.
860.352	291.697	0	2369.81	376.012	0	1.17763e-06	2.75447	TMEPAI	Homo sapiens transmembrane, prostate androgen induced RNA (TMEPAI), transcript variant 2, mRNA.
2628.42	729.607	0	2369.5	373.599	0	0.652982	0.901494	RABEPK	Homo sapiens Rab9 effector protein with kelch motifs (RABEPK), mRNA.
3150.94	1074.21	0	2362.12	419.9	0	0.240838	0.749655	hfl-B5	Homo sapiens dendritic cell protein (hfl-B5), mRNA.
2481.14	661.813	0	2360.15	423.44	0	0.82584	0.951233	SERPINB6	Homo sapiens serpin peptidase inhibitor, clade B (ovalbumin), member 6 (SERPINB6), mRNA.
168.947	55.3648	0	2358.89	422.675	0	3.67799e-38	13.9623	TNFRSF14	Homo sapiens tumor necrosis factor receptor superfamily, member 14 (herpesvirus entry mediator) (TNFRSF14), mRNA.
1622.16	473.87	0	2357.53	237.952	0	0.0726753	1.45333	TAX1BP1	Homo sapiens Tax1 (human T-cell leukemia virus type I) binding protein 1 (TAX1BP1), mRNA.
568.064	268.609	0	2350.75	444.059	0	3.49588e-09	4.13818	FEZ1	Homo sapiens fasciculation and elongation protein zeta 1 (zygin I) (FEZ1), transcript variant 1, mRNA.
983.148	215.353	0	2347.08	352.835	0	2.29603e-05	2.38731	STX16	Homo sapiens syntaxin 16 (STX16), transcript variant 2, mRNA.
982.399	279.953	0	2342.31	383.849	0	2.35623e-05	2.38427	PSAT1	Homo sapiens phosphoserine aminotransferase 1 (PSAT1), transcript variant 2, mRNA.
1605.01	223.367	0	2338.24	102.471	0	0.0707641	1.45684	ARHGEF2	Homo sapiens rho/rac guanine nucleotide exchange factor (GEF) 2 (ARHGEF2), mRNA.
696.464	248.765	0	2336.65	465.633	0	7.4312e-08	3.35502	TIGA1	Homo sapiens TIGA1 (TIGA1), mRNA.
2459.23	1205.23	0	2330.15	591.264	0	0.867731	0.947511	RHOA	Homo sapiens ras homolog gene family, member A (RHOA), mRNA.
2355.41	1085.33	0	2329.06	405.458	0	0.968957	0.988813	ACTN1	Homo sapiens actinin, alpha 1 (ACTN1), mRNA.
2620.65	579.041	0	2328.62	242.229	0	0.609969	0.888567	POLR2F	Homo sapiens polymerase (RNA) II (DNA directed) polypeptide F (POLR2F), mRNA.
1593.62	551.642	0	2324.38	358.419	0	0.0737193	1.45856	GLG1	Homo sapiens golgi apparatus protein 1 (GLG1), mRNA.
4124.98	1224.83	0	2324.37	444.816	0	0.0331742	0.563485	HNRPM	Homo sapiens heterogeneous nuclear ribonucleoprotein M (HNRPM), transcript variant 2, mRNA.
1529.63	471.842	0	2316.48	369.098	0	0.0452454	1.51441	FAM62A	Homo sapiens family with sequence similarity 62 (C2 domain containing), member A (FAM62A), mRNA.
1272.56	234.717	0	2316.13	281.91	0	0.00339872	1.82005	ATP6V1E1	Homo sapiens ATPase, H+ transporting, lysosomal 31kDa, V1 subunit E isoform 1 (ATP6V1E1), mRNA.
3663.51	952.694	0	2315.6	243.751	0	0.0759212	0.632071	PSMC3	Homo sapiens proteasome (prosome, macropain) 26S subunit, ATPase, 3 (PSMC3), mRNA.
2246.74	426.183	0	2315.23	239.611	0	0.892655	1.03048	TRG20	Homo sapiens hypothetical protein MGC5309 (TRG20), mRNA.
988.835	352.983	0	2312.91	574.138	0	0.000667561	2.33903	CALM1	Homo sapiens calmodulin 1 (phosphorylase kinase, delta) (CALM1), mRNA.
1894.54	663.371	0	2308.21	411.64	0	0.368182	1.21835	FLOT2	Homo sapiens flotillin 2 (FLOT2), mRNA.
1235.92	481.595	0	2301.69	428.885	0	0.00461893	1.86234	GOT1	Homo sapiens glutamic-oxaloacetic transaminase 1, soluble (aspartate aminotransferase 1) (GOT1), mRNA.
2325.46	825.859	0	2298.39	261.543	0	0.960007	0.988359	JTV1	Homo sapiens JTV1 gene (JTV1), mRNA.
2857.21	709.088	0	2291.2	277.614	0	0.355352	0.801902	LSM2	Homo sapiens LSM2 homolog, U6 small nuclear RNA associated (S. cerevisiae) (LSM2), mRNA.
686.172	200.969	0	2291.18	364.252	0	1.97136e-08	3.33907	FLJ22471	Homo sapiens limkain beta 2 (FLJ22471), mRNA.
2181.09	519.06	0	2289.22	363.114	0	0.827086	1.04958	UBXD8	Homo sapiens UBX domain containing 8 (UBXD8), mRNA.
1897.24	406.637	0	2285.29	241.305	0	0.386411	1.20453	ALKBH5	Homo sapiens alkB, alkylation repair homolog 5 (E. coli) (ALKBH5), mRNA.
3458.57	778.322	0	2284.47	271.201	0	0.103288	0.660525	PSMA7	Homo sapiens proteasome (prosome, macropain) subunit, alpha type, 7 (PSMA7), mRNA.
1021.91	348.775	0	2283.71	361.059	0	9.00167e-05	2.23476	PDXK	Homo sapiens pyridoxal (pyridoxine, vitamin B6) kinase (PDXK), mRNA.
3189.11	773.888	0	2281.95	385.263	0	0.176754	0.715545	PPP1CC	Homo sapiens protein phosphatase 1, catalytic subunit, gamma isoform (PPP1CC), mRNA.
3167.72	658.938	0	2275.2	381.464	0	0.181128	0.718243	SNRP70	Homo sapiens small nuclear ribonucleoprotein 70kDa polypeptide (RNP antigen) (SNRP70), transcript variant 1, mRNA.
1122.69	409.722	0	2274.97	489.502	0	0.00177008	2.02635	KIAA0152	Homo sapiens KIAA0152 (KIAA0152), mRNA.
1513.83	320.503	0	2273.34	302.967	0	0.0500162	1.50172	G6PC3	Homo sapiens glucose 6 phosphatase, catalytic, 3 (G6PC3), mRNA.
4637.04	1279.74	0	2269.7	277.48	0	0.0117182	0.489471	EBNA1BP2	Homo sapiens EBNA1 binding protein 2 (EBNA1BP2), mRNA.
1014.97	286.681	0	2265.89	542.911	0	0.000746994	2.23247	C1orf24	Homo sapiens chromosome 1 open reading frame 24 (C1orf24), transcript variant 2, mRNA.
1501.08	658.76	0	2260.41	419.043	0	0.0948408	1.50585	PIGY	Homo sapiens phosphatidylinositol glycan, class Y (PIGY), mRNA.
1180.46	252.989	0	2252.45	261.278	0	0.00155618	1.9081	HSPA1B	Homo sapiens heat shock 70kDa protein 1B (HSPA1B), mRNA.
965.943	214.327	0	2250.91	347.509	0	3.74374e-05	2.33028	ATP6V1A	Homo sapiens ATPase, H+ transporting, lysosomal 70kDa, V1 subunit A (ATP6V1A), mRNA.
382.039	151.364	0	2247.47	490.831	0	3.19135e-10	5.88284	ACTA2	Homo sapiens actin, alpha 2, smooth muscle, aorta (ACTA2), mRNA.
1569.01	586.973	0	2245.17	431.776	0	0.108024	1.43094	MYO10	Homo sapiens myosin X (MYO10), mRNA.
567.88	152.861	0	2243.77	277.346	0	6.26869e-10	3.95113	RNASET2	Homo sapiens ribonuclease T2 (RNASET2), mRNA.
977.353	390.085	0.000623424	2237.94	253.692	0.00312809	0.0145284	2.2898	ATF4	Homo sapiens activating transcription factor 4 (tax-responsive enhancer element B67) (ATF4), transcript variant 1, mRNA.
633.891	219.318	0	2235.6	306.078	0	7.29515e-09	3.52678	TUFT1	Homo sapiens tuftelin 1 (TUFT1), mRNA.
1680.33	379.473	0	2235.1	575.084	0	0.234785	1.33016	SLC20A1	Homo sapiens solute carrier family 20 (phosphate transporter), member 1 (SLC20A1), mRNA.
3171.58	1200.71	0	2234.49	230.13	0	0.202708	0.704534	RPA3	Homo sapiens replication protein A3, 14kDa (RPA3), mRNA.
1995.12	695.645	0	2232.13	552.664	0	0.137643	1.11879	ANXA2	Homo sapiens annexin A2 (ANXA2), transcript variant 2, mRNA.
1197.3	415.25	0	2229.59	454.96	0	0.00370202	1.86218	RALA	Homo sapiens v-ral simian leukemia viral oncogene homolog A (ras related) (RALA), mRNA.
1398.17	466.072	0	2222.75	431.426	0	0.0257354	1.58976	YIF1A	Homo sapiens Yip1 interacting factor homolog A (S. cerevisiae) (YIF1A), mRNA.
1995.17	649.252	0	2218.83	124.326	0	0.626829	1.1121	UBL5	Homo sapiens ubiquitin-like 5 (UBL5), mRNA.
1676.38	521.514	0	2217.11	384.716	0	0.185645	1.32256	DNAJA3	Homo sapiens DnaJ (Hsp40) homolog, subfamily A, member 3 (DNAJA3), mRNA.
2432.56	817.82	0	2215.58	337.862	0	0.684561	0.910801	NDUFS3	Homo sapiens NADH dehydrogenase (ubiquinone) Fe-S protein 3, 30kDa (NADH-coenzyme Q reductase) (NDUFS3), mRNA.
2379.99	506.097	0	2212.34	318.559	0	0.749394	0.929556	UBE2M	Homo sapiens ubiquitin-conjugating enzyme E2M (UBC12 homolog, yeast) (UBE2M), mRNA.
1239.91	411.27	0	2211.81	394.892	0	0.00467927	1.78384	BET1L	Homo sapiens blocked early in transport 1 homolog (S. cerevisiae)-like (BET1L), mRNA.
1945.09	748.37	0	2209.08	297.957	0	0.594471	1.13572	MLC1SA	Homo sapiens myosin light chain 1 slow a (MLC1SA), mRNA.
1531.94	515.943	0	2207.21	268.207	0	0.0799275	1.4408	C9orf78	Homo sapiens chromosome 9 open reading frame 78 (C9orf78), transcript variant 1, mRNA.
1771.7	766.086	0	2205.63	241.317	0	0.389849	1.24492	POLR2G	Homo sapiens polymerase (RNA) II (DNA directed) polypeptide G (POLR2G), mRNA.
1303.37	482.173	0	2199.75	282.995	0	0.01515	1.68774	MSRB2	Homo sapiens methionine sulfoxide reductase B2 (MSRB2), mRNA.
1309.05	379.554	0	2199.08	315.424	0	0.0115282	1.67991	FLJ10081	Homo sapiens hypothetical protein FLJ10081 (FLJ10081), mRNA.
1214.37	470.921	0	2198.19	374.889	0	0.00688825	1.81014	GLRX	Homo sapiens glutaredoxin (thioltransferase) (GLRX), mRNA.
2342.61	1381.1	0	2196.39	282.938	0	0.860699	0.93758	SSBP1	Homo sapiens single-stranded DNA binding protein 1 (SSBP1), mRNA.
1209.36	402.857	0	2190.71	282.932	0	0.00367024	1.81146	HSD17B12	Homo sapiens hydroxysteroid (17-beta) dehydrogenase 12 (HSD17B12), mRNA.
2232.83	603.899	0	2189.93	337.261	0	0.931402	0.980786	RAB10	Homo sapiens RAB10, member RAS oncogene family (RAB10), mRNA.
1878.78	596.91	0	2189.1	433.534	0	0.48486	1.16517	TMEM85	Homo sapiens transmembrane protein 85 (TMEM85), mRNA.
2568.87	773.612	0	2184.2	385.033	0	0.489344	0.850255	RPL13A	Homo sapiens ribosomal protein L13a (RPL13A), mRNA.
1973.67	630.935	0	2184	459.294	0	0.653089	1.10657	TMED9	Homo sapiens transmembrane emp24 protein transport domain containing 9 (TMED9), mRNA.
3430.2	826.24	0	2182.39	313.318	0	0.0795295	0.636228	PSMB2	Homo sapiens proteasome (prosome, macropain) subunit, beta type, 2 (PSMB2), mRNA.
2393.55	570.587	0	2179.27	410.452	0	0.833673	0.910476	BUB3	Homo sapiens BUB3 budding uninhibited by benzimidazoles 3 homolog (yeast) (BUB3), transcript variant 1, mRNA.
2469.11	1058.97	0	2174.62	403.629	0	0.653811	0.880731	UROD	Homo sapiens uroporphyrinogen decarboxylase (UROD), mRNA.
2090.74	622.668	0	2162.73	349.526	0	0.878977	1.03443	PDHB	Homo sapiens pyruvate dehydrogenase (lipoamide) beta (PDHB), mRNA.
3163.67	1075.64	0	2162.45	460.96	0	0.138381	0.683526	PPP2CA	Homo sapiens protein phosphatase 2 (formerly 2A), catalytic subunit, alpha isoform (PPP2CA), mRNA.
1007.35	261.093	0	2157.17	338.587	0	0.000194947	2.14144	MGEA5	Homo sapiens meningioma expressed antigen 5 (hyaluronidase) (MGEA5), mRNA.
1464.81	433.923	0	2156.6	325.612	0	0.0629157	1.47227	CIB1	Homo sapiens calcium and integrin binding 1 (calmyrin) (CIB1), mRNA.
2430.28	776.413	0	2154.76	458.58	0	0.612206	0.886629	NCKAP1	Homo sapiens NCK-associated protein 1 (NCKAP1), transcript variant 1, mRNA.
3173.51	1340.46	0	2153.6	332.633	0	0.207674	0.678617	ATP5C1	Homo sapiens ATP synthase, H+ transporting, mitochondrial F1 complex, gamma polypeptide 1 (ATP5C1), nuclear gene encoding mitochondrial protein, transcript variant 2, mRNA.
830.538	159.215	0	2150.69	357.031	0	4.31612e-06	2.58952	FAM53C	Homo sapiens family with sequence similarity 53, member C (FAM53C), mRNA.
3060.76	1091.91	0	2149.98	317.99	0	0.176237	0.702434	CS	Homo sapiens citrate synthase (CS), nuclear gene encoding mitochondrial protein, transcript variant 1, mRNA.
2773.13	1162.45	0	2146.55	349.525	0	0.37856	0.774051	C7orf30	Homo sapiens chromosome 7 open reading frame 30 (C7orf30), mRNA.
1936.01	750.402	0	2143.88	411.495	0	0.673988	1.10737	C17orf79	Homo sapiens chromosome 17 open reading frame 79 (C17orf79), mRNA.
1624.41	627.677	0	2143.85	291.54	0	0.229798	1.31977	UBQLN1	Homo sapiens ubiquilin 1 (UBQLN1), transcript variant 1, mRNA.
2211.12	728.874	0	2142.38	503.024	0	0.894929	0.968913	RCN2	Homo sapiens reticulocalbin 2, EF-hand calcium binding domain (RCN2), mRNA.
2646.95	937.54	0	2140.91	506.209	0	0.410731	0.808822	SNRPD2	Homo sapiens small nuclear ribonucleoprotein D2 polypeptide 16.5kDa (SNRPD2), transcript variant 1, mRNA.
2280.67	558.65	0	2139.75	317.872	0	0.779775	0.938212	DBNL	Homo sapiens drebrin-like (DBNL), transcript variant 1, mRNA.
426.819	141.218	0	2137.87	248.335	0	7.62097e-12	5.00885	HCFC1R1	Homo sapiens host cell factor C1 regulator 1 (XPO1 dependent) (HCFC1R1), transcript variant 2, mRNA.
1751.18	473.991	0	2136.43	365.81	0	0.353537	1.21999	CAB39	Homo sapiens calcium binding protein 39 (CAB39), mRNA.
5427.22	1250.32	0	2136.18	846.777	0	0.00479845	0.393605	ACTB	Homo sapiens actin, beta (ACTB), mRNA.
1536.13	528.17	0	2135.53	210.242	0	0.11963	1.3902	LOC51255	Homo sapiens hypothetical protein LOC51255 (LOC51255), mRNA.
1052.25	428.968	0	2135.47	162.898	0	0.00151837	2.02944	ATP6V1G1	Homo sapiens ATPase, H+ transporting, lysosomal 13kDa, V1 subunit G isoform 1 (ATP6V1G1), mRNA.
2745.71	603.444	0	2134.71	242.013	0	0.296705	0.77747	NUDT1	Homo sapiens nudix (nucleoside diphosphate linked moiety X)-type motif 1 (NUDT1), transcript variant 4B, mRNA.
2562.44	978.182	0	2134.44	232.388	0	0.484159	0.832973	PSMA5	Homo sapiens proteasome (prosome, macropain) subunit, alpha type, 5 (PSMA5), mRNA.
2073.7	547.013	0	2134.16	345.392	0	0.897289	1.02915	DNAJB11	Homo sapiens DnaJ (Hsp40) homolog, subfamily B, member 11 (DNAJB11), mRNA.
1042.2	211.802	0	2131.28	298.796	0	0.000459406	2.04499	SIL1	Homo sapiens SIL1 homolog, endoplasmic reticulum chaperone (S. cerevisiae) (SIL1), mRNA.
1657.8	230.215	0	2130.23	530.056	0	0.289062	1.28498	WBP5	Homo sapiens WW domain binding protein 5 (WBP5), transcript variant 4, mRNA.
2345.12	711.316	0	2129.87	229.586	0	0.675768	0.908217	IRAK1	Homo sapiens interleukin-1 receptor-associated kinase 1 (IRAK1), transcript variant 2, mRNA.
1894.34	353.717	0	2127.22	296.005	0	0.882897	1.12293	ARF4	Homo sapiens ADP-ribosylation factor 4 (ARF4), mRNA.
3336.74	862.831	0	2125.1	354.955	0	0.080111	0.636879	POLE3	Homo sapiens polymerase (DNA directed), epsilon 3 (p17 subunit) (POLE3), mRNA.
834.095	250.149	0	2122.39	387.474	0	6.22274e-06	2.54454	ITM2B	Homo sapiens integral membrane protein 2B (ITM2B), mRNA.
2135.43	1133.48	0	2119.53	237.541	0	0.981746	0.992555	MRPL51	Homo sapiens mitochondrial ribosomal protein L51 (MRPL51), nuclear gene encoding mitochondrial protein, mRNA.
2283.35	651.803	0	2115.49	335.118	0	0.738696	0.926486	MRPS11	Homo sapiens mitochondrial ribosomal protein S11 (MRPS11), nuclear gene encoding mitochondrial protein, transcript variant 2, mRNA.
2613.46	760.379	0	2114.38	290.947	0	0.373699	0.809033	TAX1BP3	Homo sapiens Tax1 (human T-cell leukemia virus type I) binding protein 3 (TAX1BP3), mRNA.
122.888	25.7602	0.362692	2109.77	251.929	0.36029	1.84582e-19	17.1683	ATF3	Homo sapiens activating transcription factor 3 (ATF3), transcript variant 3, mRNA.
1722.86	565.41	0	2109.05	568.136	0	0.411255	1.22416	COPB	Homo sapiens coatomer protein complex, subunit beta (COPB), mRNA.
4556.6	1019.61	0	2108.42	280.217	0	0.00775422	0.462719	CKS1B	Homo sapiens CDC28 protein kinase regulatory subunit 1B (CKS1B), mRNA.
1247.39	474.237	0	2106.29	497.25	0	0.0303965	1.68855	ATP6V1B2	Homo sapiens ATPase, H+ transporting, lysosomal 56/58kDa, V1 subunit B, isoform 2 (ATP6V1B2), mRNA.
2875.24	502.315	0	2106.1	300.677	0	0.205523	0.732496	FKBP1A	Homo sapiens FK506 binding protein 1A, 12kDa (FKBP1A), transcript variant 12B, mRNA.
1110.05	381.925	0	2104.78	486.935	0	0.00537123	1.89611	TMEM9B	Homo sapiens TMEM9 domain family, member B (TMEM9B), mRNA.
2637.3	945.824	0	2096.91	326.334	0	0.362082	0.795095	COPS3	Homo sapiens COP9 constitutive photomorphogenic homolog subunit 3 (Arabidopsis) (COPS3), mRNA.
3079.98	705.364	0	2092.47	246.628	0	0.125246	0.679376	PCBP2	Homo sapiens poly(rC) binding protein 2 (PCBP2), transcript variant 2, mRNA.
2859.37	634.852	0	2091.66	415.752	0	0.20657	0.731512	XRCC5	Homo sapiens X-ray repair complementing defective repair in Chinese hamster cells 5 (double-strand-break rejoining; Ku autoantigen, 80kDa) (XRCC5), mRNA.
938.953	283.037	0	2088.34	283.899	0	9.4292e-05	2.22412	GNPDA1	Homo sapiens glucosamine-6-phosphate deaminase 1 (GNPDA1), mRNA.
2094.73	696.445	0	2085.47	265.814	0	0.98425	0.995577	PSMB6	Homo sapiens proteasome (prosome, macropain) subunit, beta type, 6 (PSMB6), mRNA.
1706.3	433.284	0	2077.5	471.797	0	0.388557	1.21755	C5orf15	Homo sapiens chromosome 5 open reading frame 15 (C5orf15), mRNA.
311.228	91.4257	0	2076.08	388.997	0	9.05941e-14	6.67062	TPP1	Homo sapiens tripeptidyl peptidase I (TPP1), mRNA.
2189.53	994.971	0	2075.97	409.15	0	0.854937	0.948136	ZNF9	Homo sapiens zinc finger protein 9 (a cellular retroviral nucleic acid binding protein) (ZNF9), mRNA.
1396.43	369.09	0	2075.92	291.995	0	0.0563318	1.4866	ACAT1	Homo sapiens acetyl-Coenzyme A acetyltransferase 1 (acetoacetyl Coenzyme A thiolase) (ACAT1), nuclear gene encoding mitochondrial protein, mRNA.
1105.19	282.55	0	2072.8	153.37	0	0.00208367	1.87552	RAB3GAP1	Homo sapiens RAB3 GTPase activating protein subunit 1 (catalytic) (RAB3GAP1), mRNA.
1898.48	443.823	0	2069.95	315.388	0	0.6937	1.09032	CTNNA1	Homo sapiens catenin (cadherin-associated protein), alpha 1, 102kDa (CTNNA1), mRNA.
1076.88	227.525	0	2069.73	144.82	0	0.00137815	1.92196	RP9	Homo sapiens retinitis pigmentosa 9 (autosomal dominant) (RP9), mRNA.
1578.94	709.546	0	2069.07	439.221	0	0.309027	1.31041	NIFIE14	Homo sapiens seven transmembrane domain protein (NIFIE14), mRNA.
1171.54	359.473	0	2067.84	318.913	0	0.00552299	1.76506	RING1	Homo sapiens ring finger protein 1 (RING1), mRNA.
994.681	355.288	0	2065.02	381.935	0	0.000475755	2.07606	TMEM60	Homo sapiens transmembrane protein 60 (TMEM60), mRNA.
693.883	169.595	0	2063.82	684.999	0	0.00105255	2.9743	G1P3	Homo sapiens interferon, alpha-inducible protein (clone IFI-6-16) (G1P3), transcript variant 1, mRNA.
1254.79	507.16	0	2063.63	396.106	0	0.0294881	1.6446	TNFRSF12A	Homo sapiens tumor necrosis factor receptor superfamily, member 12A (TNFRSF12A), mRNA.
1834.9	577.789	0.00193112	2061.81	427.774	0.0224433	0.944476	1.12367	HPCAL1	Homo sapiens hippocalcin-like 1 (HPCAL1), transcript variant 1, mRNA.
870.809	218.59	0	2057.06	343.013	0	2.85861e-05	2.36225	RND3	Homo sapiens Rho family GTPase 3 (RND3), mRNA.
1285.46	471.32	0	2049.66	292.152	0	0.0306861	1.5945	COMMD1	Homo sapiens copper metabolism (Murr1) domain containing 1 (COMMD1), mRNA.
1478.3	292.717	0	2048.34	218.431	0	0.119922	1.38561	HSPC176	Homo sapiens hematopoietic stem/progenitor cells 176 (HSPC176), mRNA.
2122.83	537.968	0	2047.13	192.234	0	0.872594	0.964342	TXNDC12	Homo sapiens thioredoxin domain containing 12 (endoplasmic reticulum) (TXNDC12), mRNA.
777.698	264.408	0	2040.52	351.49	0	3.37094e-06	2.62379	C20orf72	Homo sapiens chromosome 20 open reading frame 72 (C20orf72), mRNA.
2143.51	559.248	0	2038.24	198.681	0	0.828115	0.950889	SNRPB2	Homo sapiens small nuclear ribonucleoprotein polypeptide B'' (SNRPB2), transcript variant 1, mRNA.
410.345	133.76	0	2037.74	471.566	0	9.95848e-09	4.96592	HLA-B	Homo sapiens major histocompatibility complex, class I, B (HLA-B), mRNA.
2103.24	661.437	0	2036.76	264.321	0	0.887072	0.968393	MRPL41	Homo sapiens mitochondrial ribosomal protein L41 (MRPL41), nuclear gene encoding mitochondrial protein, mRNA.
1272.03	396.42	0	2035.85	342.5	0	0.0225366	1.60047	COMMD3	Homo sapiens COMM domain containing 3 (COMMD3), mRNA.
6813.24	1675.94	0	2035.69	318.09	0	0.000397291	0.298784	ARHGDIB	Homo sapiens Rho GDP dissociation inhibitor (GDI) beta (ARHGDIB), mRNA.
751.324	292.64	0	2029.22	315.908	0	0.000175136	2.70086	PCNA	Homo sapiens proliferating cell nuclear antigen (PCNA), transcript variant 2, mRNA.
2215.68	896.45	0	2027.88	408.436	0	0.741262	0.915241	RARS	Homo sapiens arginyl-tRNA synthetase (RARS), mRNA.
3374.67	876.803	0	2027.64	360.479	0	0.0528775	0.600841	AMY1C	Homo sapiens amylase, alpha 1C; salivary (AMY1C), mRNA.
2765.39	1329.29	0	2025.18	474.028	0	0.363647	0.732332	CCT8	Homo sapiens chaperonin containing TCP1, subunit 8 (theta) (CCT8), mRNA.
1278.7	188.946	0	2024.25	281.713	0	0.0260257	1.58305	SETD3	Homo sapiens SET domain containing 3 (SETD3), transcript variant 1, mRNA.
2145.21	691.087	0	2021.28	404.569	0	0.796149	0.942228	NSUN2	Homo sapiens NOL1/NOP2/Sun domain family, member 2 (NSUN2), mRNA.
1067.13	273.101	0	2020.95	261.154	0	0.00177173	1.89382	UROS	Homo sapiens uroporphyrinogen III synthase (congenital erythropoietic porphyria) (UROS), mRNA.
2396.74	647.33	0	2020.62	326.874	0	0.468078	0.84307	TETRAN	Homo sapiens tetracycline transporter-like protein (TETRAN), mRNA.
1964.17	752.369	0	2017.27	444.597	0	0.916195	1.02703	ADD1	Homo sapiens adducin 1 (alpha) (ADD1), transcript variant 1, mRNA.
2538.91	945.725	0	2017.01	570.713	0	0.41315	0.794437	EIF3S5	Homo sapiens eukaryotic translation initiation factor 3, subunit 5 epsilon, 47kDa (EIF3S5), mRNA.
1946.4	834.289	0	2015.18	338.847	0	0.896811	1.03534	MRPL21	Homo sapiens mitochondrial ribosomal protein L21 (MRPL21), nuclear gene encoding mitochondrial protein, transcript variant 3, mRNA.
1060.9	370.025	0	2011.7	282.748	0	0.00201129	1.89623	CGI-69	Homo sapiens CGI-69 protein (CGI-69), mRNA.
1678.96	768.542	0	2002.72	451.225	0	0.529215	1.19284	PIN1	Homo sapiens protein (peptidylprolyl cis/trans isomerase) NIMA-interacting 1 (PIN1), mRNA.
3174.47	1118.47	0	1999.8	421.841	0	0.0887497	0.629962	SUMO3	Homo sapiens SMT3 suppressor of mif two 3 homolog 3 (yeast) (SUMO3), mRNA.
1243.16	399.243	0	1998.7	343.495	0	0.0212196	1.60775	PACSIN2	Homo sapiens protein kinase C and casein kinase substrate in neurons 2 (PACSIN2), mRNA.
1346.04	358.308	0	1996.06	248.109	0	0.057983	1.48292	CREB3L2	Homo sapiens cAMP responsive element binding protein 3-like 2 (CREB3L2), mRNA.
2136.64	870.323	0	1990.69	183.941	0	0.790082	0.931691	EIF3S12	Homo sapiens eukaryotic translation initiation factor 3, subunit 12 (EIF3S12), mRNA.
913.756	273.332	0	1989.75	993.478	0	0.073296	2.17755	RHOQ	Homo sapiens ras homolog gene family, member Q (RHOQ), mRNA.
2072.1	495.102	0	1987.61	182.156	0	0.854323	0.959223	CALU	Homo sapiens calumenin (CALU), mRNA.
1587.59	399.188	0	1985.03	380.342	0	0.295691	1.25034	EPRS	Homo sapiens glutamyl-prolyl-tRNA synthetase (EPRS), mRNA.
1134.38	335.312	0	1984.27	398.355	0	0.00781138	1.74922	C1orf128	Homo sapiens chromosome 1 open reading frame 128 (C1orf128), mRNA.
3109.53	723.209	0	1979.42	234.704	0	0.079852	0.636567	DNAJA1	Homo sapiens DnaJ (Hsp40) homolog, subfamily A, member 1 (DNAJA1), mRNA.
1328.73	510.916	0	1978.18	301.235	0	0.0766045	1.48878	ARCN1	Homo sapiens archain 1 (ARCN1), mRNA.
431.677	194.613	0	1976.22	321.6	0	2.92421e-10	4.57801	VAMP5	Homo sapiens vesicle-associated membrane protein 5 (myobrevin) (VAMP5), mRNA.
1522.4	488.376	0	1975.32	320.624	0	0.219146	1.29751	NDEL1	Homo sapiens nudE nuclear distribution gene E homolog like 1 (A. nidulans) (NDEL1), transcript variant 2, mRNA.
2330.12	794.206	0	1972.54	263.784	0	0.345981	0.846542	ATP5F1	Homo sapiens ATP synthase, H+ transporting, mitochondrial F0 complex, subunit b, isoform 1 (ATP5F1), nuclear gene encoding mitochondrial protein, transcript variant 1, mRNA.
1742.65	613.153	0	1971.22	245.842	0	0.582083	1.13116	TMEM87A	Homo sapiens transmembrane protein 87A (TMEM87A), mRNA.
680.114	224.643	0	1970.16	331.094	0	4.06075e-07	2.89681	ATP6V0A1	Homo sapiens ATPase, H+ transporting, lysosomal V0 subunit a isoform 1 (ATP6V0A1), mRNA.
1100.57	323.147	0	1969.17	327.838	0	0.0147961	1.78923	C11orf17	Homo sapiens chromosome 11 open reading frame 17 (C11orf17), transcript variant 2, mRNA.
2235.61	601.819	0	1967.88	299.794	0	0.582913	0.880246	CIP29	Homo sapiens cytokine induced protein 29 kDa (CIP29), mRNA.
2144.88	491.061	0	1967.84	206.064	0	0.707434	0.917457	THY1	Homo sapiens Thy-1 cell surface antigen (THY1), mRNA.
2236.44	492.178	0	1967.19	129.353	0	0.101887	0.879609	BOLA2	Homo sapiens bolA-like 2 (E. coli) (BOLA2), transcript variant 1, mRNA.
1210.5	531.464	0	1963.74	309.956	0	0.0448401	1.62225	IGFBP3	Homo sapiens insulin-like growth factor binding protein 3 (IGFBP3), transcript variant 1, mRNA.
1685.69	543.636	0	1962.46	341.11	0	0.48237	1.16419	PHLDA1	Homo sapiens pleckstrin homology-like domain, family A, member 1 (PHLDA1), mRNA.
1541.36	377.839	0	1960.58	300.461	0	0.258019	1.27198	ZDHHC8	Homo sapiens zinc finger, DHHC-type containing 8 (ZDHHC8), mRNA.
492.16	112	0	1959.8	241.584	0	5.4549e-10	3.98204	STAT2	Homo sapiens signal transducer and activator of transcription 2, 113kDa (STAT2), mRNA.
1694.52	787.41	0	1958.96	464.673	0	0.616404	1.15606	GPSN2	Homo sapiens glycoprotein, synaptic 2 (GPSN2), mRNA.
3532.91	1086.95	0	1955.7	353.01	0	0.0290879	0.553567	NUP62	Homo sapiens nucleoporin 62kDa (NUP62), transcript variant 1, mRNA.
1839.58	389.368	0	1954.46	299.037	0	0.783932	1.06245	KIAA1542	Homo sapiens CTD-binding SR-like protein rA9 (KIAA1542), mRNA.
2350.95	641.577	0	1947.27	193.861	0	0.425764	0.828294	VCL	Homo sapiens vinculin (VCL), transcript variant 2, mRNA.
685.104	154.66	0	1945.32	445.77	0	1.41023e-05	2.83945	NUAK1	Homo sapiens NUAK family, SNF1-like kinase, 1 (NUAK1), mRNA.
1347.85	409.194	0	1943.76	246.041	0	0.206058	1.44212	NGRN	Homo sapiens neugrin, neurite outgrowth associated (NGRN), transcript variant 1, mRNA.
1173.25	320.852	0	1941.99	425.873	0	0.0222397	1.65522	SERPINB7	Homo sapiens serpin peptidase inhibitor, clade B (ovalbumin), member 7 (SERPINB7), mRNA.
1810.15	611.957	0	1941.39	367.636	0	0.750844	1.0725	AKR1B1	Homo sapiens aldo-keto reductase family 1, member B1 (aldose reductase) (AKR1B1), mRNA.
652.97	228.069	0	1941.24	541.409	0	0.000146003	2.97294	CCND2	Homo sapiens cyclin D2 (CCND2), mRNA.
967.278	195.955	0	1939.7	244.171	0	0.000656251	2.00532	TXNIP	Homo sapiens thioredoxin interacting protein (TXNIP), mRNA.
1583.61	147.073	0	1938.77	116.717	0	0.344869	1.22428	RYK	Homo sapiens RYK receptor-like tyrosine kinase (RYK), transcript variant 1, mRNA.
2471.8	1022.14	0	1938.72	387.32	0	0.398278	0.784334	TINP1	Homo sapiens TGF beta-inducible nuclear protein 1 (TINP1), mRNA.
1145.68	250.667	0	1937.52	245.96	0	0.0104898	1.69116	UNQ501	Homo sapiens MBC3205 (UNQ501), mRNA.
3006.36	502.595	0	1937.11	118.056	0	0.0869597	0.644336	CKS2	Homo sapiens CDC28 protein kinase regulatory subunit 2 (CKS2), mRNA.
1230.16	212.13	0	1935.94	227.177	0	0.0281074	1.57373	COQ10B	Homo sapiens coenzyme Q10 homolog B (yeast) (COQ10B), mRNA.
1216.76	581.8	0	1933.69	382.962	0	0.0746385	1.58921	TARS	Homo sapiens threonyl-tRNA synthetase (TARS), mRNA.
1318.73	325.008	0	1930.49	252.323	0	0.0671491	1.4639	HIGD2A	Homo sapiens HIG1 domain family, member 2A (HIGD2A), mRNA.
1661.04	435.45	0	1926.88	491.486	0	0.537478	1.16004	RPN2	Homo sapiens ribophorin II (RPN2), mRNA.
2170.45	739.21	0	1926.86	270.531	0	0.609344	0.88777	IDH3B	Homo sapiens isocitrate dehydrogenase 3 (NAD+) beta (IDH3B), nuclear gene encoding mitochondrial protein, transcript variant 2, mRNA.
1657.14	621.484	0	1923.61	227.2	0	0.522561	1.1608	GNL2	Homo sapiens guanine nucleotide binding protein-like 2 (nucleolar) (GNL2), mRNA.
1655.05	325.931	0	1923.39	174.716	0	0.487654	1.16213	PTD008	Homo sapiens PTD008 protein (PTD008), mRNA.
590.085	193.458	0	1922.89	199.143	0	3.34548e-08	3.25866	GABARAPL1	Homo sapiens GABA(A) receptor-associated protein like 1 (GABARAPL1), mRNA.
1346.63	237.151	0	1921.11	194.798	0	0.0889545	1.4266	BRD2	Homo sapiens bromodomain containing 2 (BRD2), mRNA.
2045.27	395.446	0	1919.79	197.731	0	0.781331	0.938646	CDCA7L	Homo sapiens cell division cycle associated 7-like (CDCA7L), mRNA.
1265.37	482.347	0	1918.92	257.205	0	0.0616134	1.51649	ARHGEF18	Homo sapiens rho/rac guanine nucleotide exchange factor (GEF) 18 (ARHGEF18), mRNA.
1209.27	208.838	0	1918.33	188.361	0	0.0253429	1.58635	NCSTN	Homo sapiens nicastrin (NCSTN), mRNA.
1749.43	377.054	0	1917.65	253.092	0	0.675484	1.09616	EIF3S7	Homo sapiens eukaryotic translation initiation factor 3, subunit 7 zeta, 66/67kDa (EIF3S7), mRNA.
2259.47	711.588	0	1912.24	339.206	0	0.47769	0.846321	C19orf2	Homo sapiens chromosome 19 open reading frame 2 (C19orf2), transcript variant 2, mRNA.
1654.08	603.912	0	1911.12	370.944	0	0.529906	1.1554	EIF3S4	Homo sapiens eukaryotic translation initiation factor 3, subunit 4 delta, 44kDa (EIF3S4), mRNA.
1309.24	224.494	0	1910.76	281.032	0	0.0694757	1.45945	ATPIF1	Homo sapiens ATPase inhibitory factor 1 (ATPIF1), nuclear gene encoding mitochondrial protein, transcript variant 1, mRNA.
1400.88	201.995	0	1909.91	988.783	0	0.421391	1.36337	DKFZp434I1020	Homo sapiens hypothetical protein DKFZp434I1020 (DKFZp434I1020), mRNA.
2065.56	1034.59	0	1909.85	305.814	0	0.805783	0.924615	MRPS21	Homo sapiens mitochondrial ribosomal protein S21 (MRPS21), nuclear gene encoding mitochondrial protein, transcript variant 1, mRNA.
1610.55	238.493	0	1907.47	303.416	0	0.432669	1.18436	FIBP	Homo sapiens fibroblast growth factor (acidic) intracellular binding protein (FIBP), transcript variant 2, mRNA.
4711.33	1169.84	0	1902.38	354.389	0	0.00290752	0.403789	UBE2S	Homo sapiens ubiquitin-conjugating enzyme E2S (UBE2S), mRNA.
2732.62	1248.21	0	1900.49	418.748	0	0.273644	0.695483	PPA1	Homo sapiens pyrophosphatase (inorganic) 1 (PPA1), mRNA.
2359.23	633.099	0	1899.1	128.561	0	0.363251	0.804967	MRPL22	Homo sapiens mitochondrial ribosomal protein L22 (MRPL22), nuclear gene encoding mitochondrial protein, transcript variant 2, mRNA.
368.604	99.8962	0	1898.6	223.383	0	4.81238e-12	5.15079	RHBDF2	Homo sapiens rhomboid 5 homolog 2 (Drosophila) (RHBDF2), transcript variant 1, mRNA.
1720.26	502.731	0	1898.31	267.328	0	0.652876	1.1035	TRAPPC4	Homo sapiens trafficking protein particle complex 4 (TRAPPC4), mRNA.
900.987	291.675	0	1897.68	327.755	0	0.000267535	2.10622	CHURC1	Homo sapiens churchill domain containing 1 (CHURC1), mRNA.
1068.9	417.748	0	1892.1	280.036	0	0.00982363	1.77013	MGC71993	Homo sapiens similar to DNA segment, Chr 11, Brigham & Womens Genetics 0434 expressed (MGC71993), mRNA.
608.454	133.552	0	1889.79	227.997	0	9.25957e-08	3.10589	BSCL2	Homo sapiens Bernardinelli-Seip congenital lipodystrophy 2 (seipin) (BSCL2), mRNA.
2838.29	1005.5	0	1886.19	283.069	0	0.122575	0.664554	PSMD2	Homo sapiens proteasome (prosome, macropain) 26S subunit, non-ATPase, 2 (PSMD2), mRNA.
2442.24	860.159	0	1879.36	261.236	0	0.295512	0.769524	DRAP1	Homo sapiens DR1-associated protein 1 (negative cofactor 2 alpha) (DRAP1), mRNA.
2644.56	855.031	0	1868.84	476.318	0	0.18494	0.706674	ETFA	Homo sapiens electron-transfer-flavoprotein, alpha polypeptide (glutaric aciduria II) (ETFA), nuclear gene encoding mitochondrial protein, mRNA.
908.218	250.629	0	1868.12	478.252	0	0.00345981	2.05691	OBFC2A	Homo sapiens oligonucleotide/oligosaccharide-binding fold containing 2A (OBFC2A), transcript variant 2, mRNA.
2050.94	436.829	0	1867.89	191.288	0	0.684449	0.91075	PRPF19	Homo sapiens PRP19/PSO4 pre-mRNA processing factor 19 homolog (S. cerevisiae) (PRPF19), mRNA.
3002.53	519.72	0	1866.8	319.526	0	0.0675882	0.621742	ERH	Homo sapiens enhancer of rudimentary homolog (Drosophila) (ERH), mRNA.
1230.73	299.002	0	1862.94	268.714	0	0.0455943	1.51369	TPST1	Homo sapiens tyrosylprotein sulfotransferase 1 (TPST1), mRNA.
3398.38	810.206	0	1862.29	167.906	0	0.0270052	0.547993	RRM1	Homo sapiens ribonucleotide reductase M1 polypeptide (RRM1), mRNA.
206.422	90.4538	0	1862.14	338.617	0	5.32905e-15	9.02101	FUCA1	Homo sapiens fucosidase, alpha-L- 1, tissue (FUCA1), mRNA.
991.944	279.079	0	1861.01	328.876	0	0.00207787	1.87613	RRAGA	Homo sapiens Ras-related GTP binding A (RRAGA), mRNA.
1731.94	622.921	0	1855.29	394.963	0	0.772098	1.07122	ACLY	Homo sapiens ATP citrate lyase (ACLY), transcript variant 2, mRNA.
2112.71	587.034	0	1851.87	374.337	0	0.575529	0.876534	NOL1	Homo sapiens nucleolar protein 1, 120kDa (NOL1), transcript variant 1, mRNA.
1472.54	309.748	0	1850.92	324.783	0	0.283361	1.25696	TSPAN3	Homo sapiens tetraspanin 3 (TSPAN3), transcript variant 2, mRNA.
1973.14	594.865	0	1850.39	288.417	0	0.77833	0.937791	UBE2E1	Homo sapiens ubiquitin-conjugating enzyme E2E 1 (UBC4/5 homolog, yeast) (UBE2E1), transcript variant 1, mRNA.
2247.51	469.08	0	1850.02	259.391	0	0.428855	0.823142	BZRP	Homo sapiens benzodiazapine receptor (peripheral) (BZRP), transcript variant PBR, mRNA.
1988.04	448.257	0	1843.84	378.681	0	0.746282	0.927468	SRPRB	Homo sapiens signal recognition particle receptor, B subunit (SRPRB), mRNA.
2480.66	506.151	0	1843.47	235.256	0	0.225189	0.74314	ACTR2	Homo sapiens ARP2 actin-related protein 2 homolog (yeast) (ACTR2), transcript variant 1, mRNA.
1091.65	407.306	0	1843.13	354.74	0	0.0159691	1.6884	GSTK1	Homo sapiens glutathione S-transferase kappa 1 (GSTK1), mRNA.
635.665	263.696	0	1842.37	340.797	0	1.98877e-06	2.89833	CALD1	Homo sapiens caldesmon 1 (CALD1), transcript variant 2, mRNA.
1292.76	488.455	0	1839.28	363.078	0	0.119891	1.42276	ATP6V0E	Homo sapiens ATPase, H+ transporting, lysosomal 9kDa, V0 subunit e (ATP6V0E), mRNA.
1172.73	292.975	0	1838	241.172	0	0.0296444	1.56728	PELO	Homo sapiens pelota homolog (Drosophila) (PELO), mRNA.
1535.77	391.266	0	1837.86	257.727	0	0.404048	1.1967	SCAP	Homo sapiens SREBP cleavage-activating protein (SCAP), mRNA.
1392.39	314.422	0	1837.1	246.567	0	0.18978	1.31939	CSNK2B	Homo sapiens casein kinase 2, beta polypeptide (CSNK2B), mRNA.
1611.61	439.272	0	1831.67	176.741	0	0.556296	1.13655	ZFP91	Homo sapiens zinc finger protein 91 homolog (mouse) (ZFP91), transcript variant 1, mRNA.
3528.04	1084.64	0	1830.76	103.87	0	0.0180588	0.518917	PAICS	Homo sapiens phosphoribosylaminoimidazole carboxylase, phosphoribosylaminoimidazole succinocarboxamide synthetase (PAICS), mRNA.
1068.52	432.591	0	1828.22	191.844	0	0.0179141	1.71098	TMEM111	Homo sapiens transmembrane protein 111 (TMEM111), mRNA.
1615.57	705.668	0	1824.4	379.382	0	0.651671	1.12926	DSTN	Homo sapiens destrin (actin depolymerizing factor) (DSTN), transcript variant 1, mRNA.
686.113	181.21	0	1819.62	210.309	0	2.64501e-06	2.65206	MGST2	Homo sapiens microsomal glutathione S-transferase 2 (MGST2), mRNA.
1446.83	422.257	0	1817.84	135.925	0	0.284291	1.25644	ATXN2	Homo sapiens ataxin 2 (ATXN2), mRNA.
696.87	242.454	0	1815.99	326.176	0	4.61067e-06	2.60592	C1orf85	Homo sapiens chromosome 1 open reading frame 85 (C1orf85), mRNA.
2256.36	719.728	0	1810.95	574.965	0	0.452562	0.802598	ALDOA	Homo sapiens aldolase A, fructose-bisphosphate (ALDOA), transcript variant 2, mRNA.
911.092	306.808	0	1810.47	321.24	0	0.000773487	1.98714	SKP1A	Homo sapiens S-phase kinase-associated protein 1A (p19A) (SKP1A), transcript variant 2, mRNA.
954.189	380.616	0	1806.57	237.189	0	0.004048	1.8933	FAT	Homo sapiens FAT tumor suppressor homolog 1 (Drosophila) (FAT), mRNA.
931.398	282.647	0	1804.36	285.152	0	0.00120697	1.93726	RRAS	Homo sapiens related RAS viral (r-ras) oncogene homolog (RRAS), mRNA.
911.5	416.851	0	1804.01	277.24	0	0.0519118	1.97917	TIMP2	Homo sapiens TIMP metallopeptidase inhibitor 2 (TIMP2), mRNA.
2817.37	648.311	0	1800.21	240.839	0	0.0820216	0.638968	TSPAN4	Homo sapiens tetraspanin 4 (TSPAN4), transcript variant 3, mRNA.
1854.96	505.669	0	1799.56	393.98	0	0.896983	0.970136	CKAP4	Homo sapiens cytoskeleton-associated protein 4 (CKAP4), mRNA.
1620.87	291.1	0	1798.96	451.986	0	0.6643	1.10988	C2orf29	Homo sapiens chromosome 2 open reading frame 29 (C2orf29), mRNA.
2168.38	398.908	0	1796.01	268.356	0	0.425756	0.828275	ARPC3	Homo sapiens actin related protein 2/3 complex, subunit 3, 21kDa (ARPC3), mRNA.
928.205	245.056	0	1794.04	189.609	0	0.00125607	1.9328	RAB11FIP5	Homo sapiens RAB11 family interacting protein 5 (class I) (RAB11FIP5), mRNA.
2238.3	581.64	0	1793.51	280.21	0	0.353905	0.801281	SDHB	Homo sapiens succinate dehydrogenase complex, subunit B, iron sulfur (Ip) (SDHB), mRNA.
1475.65	415.918	0	1789.58	349.449	0	0.37239	1.21274	REEP5	Homo sapiens receptor accessory protein 5 (REEP5), mRNA.
1448.22	393.604	0	1786.45	290.268	0	0.326538	1.23355	HSA9761	Homo sapiens dimethyladenosine transferase (HSA9761), mRNA.
2739.5	735.965	0	1786.09	263.407	0	0.0944413	0.651978	MAGOH	Homo sapiens mago-nashi homolog, proliferation-associated (Drosophila) (MAGOH), mRNA.
1020.19	233.254	0	1783.58	286.045	0	0.00641193	1.74828	VPS16	Homo sapiens vacuolar protein sorting 16 (yeast) (VPS16), transcript variant 3, mRNA.
873.639	242.417	0	1782.16	258.041	0	0.000483429	2.03993	MXRA7	Homo sapiens matrix-remodelling associated 7 (MXRA7), transcript variant 1, mRNA.
789.37	336.643	0	1781.66	250.063	0	0.000329036	2.25706	MSX1	Homo sapiens msh homeo box homolog 1 (Drosophila) (MSX1), mRNA.
779.866	223.601	0	1780.61	352.063	0	8.24309e-05	2.28322	MGC10471	Homo sapiens hypothetical protein MGC10471 (MGC10471), mRNA.
1660.62	480.275	0	1778.23	287.077	0	0.756342	1.07083	PHB	Homo sapiens prohibitin (PHB), mRNA.
1949.23	517.471	0	1776.91	322.512	0	0.687363	0.911597	ZNHIT1	Homo sapiens zinc finger, HIT type 1 (ZNHIT1), mRNA.
1369.74	333.785	0	1776.77	287.875	0	0.219731	1.29716	OSBP	Homo sapiens oxysterol binding protein (OSBP), mRNA.
2553.57	469.938	0	1773.95	169.995	0	0.170701	0.694693	LMNA	Homo sapiens lamin A/C (LMNA), transcript variant 2, mRNA.
2386.12	921.509	0	1773.7	409.861	0	0.292924	0.74334	CYB5-M	Homo sapiens outer mitochondrial membrane cytochrome b5 (CYB5-M), mRNA.
1067.29	204.204	0	1772.76	164.714	0	0.0135879	1.661	DGCR6L	Homo sapiens DiGeorge syndrome critical region gene 6-like (DGCR6L), mRNA.
1658.65	384.742	0	1770.99	259.898	0	0.766497	1.06773	GALK1	Homo sapiens galactokinase 1 (GALK1), mRNA.
1631.58	549.383	0	1769.14	365.382	0	0.718947	1.08432	SLC35B1	Homo sapiens solute carrier family 35, member B1 (SLC35B1), mRNA.
1657.95	555.833	0	1764.49	340.451	0	0.778573	1.06426	RANGAP1	Homo sapiens Ran GTPase activating protein 1 (RANGAP1), mRNA.
599.39	186.482	0	1764.41	274.584	0	2.91284e-07	2.94368	PALLD	Homo sapiens palladin, cytoskeletal associated protein (PALLD), mRNA.
2557.34	622.522	0	1764.33	181.768	0	0.138994	0.68991	SH3KBP1	Homo sapiens SH3-domain kinase binding protein 1 (SH3KBP1), transcript variant 1, mRNA.
1558.12	632.84	0	1762.4	435.771	0	0.645169	1.13111	SURF4	Homo sapiens surfeit 4 (SURF4), mRNA.
1142.95	370.341	0	1760.62	163.041	0	0.0368675	1.54041	PMPCB	Homo sapiens peptidase (mitochondrial processing) beta (PMPCB), mRNA.
1556.56	534.963	0	1759.44	322.828	0	0.578005	1.13034	TTC4	Homo sapiens tetratricopeptide repeat domain 4 (TTC4), mRNA.
1422.27	493.108	0	1747.96	179.197	0	0.343426	1.22899	PTRH2	Homo sapiens peptidyl-tRNA hydrolase 2 (PTRH2), nuclear gene encoding mitochondrial protein, transcript variant 2, mRNA.
824.681	227.713	0	1747.32	398.657	0	0.00102912	2.11878	SRXN1	Homo sapiens sulfiredoxin 1 homolog (S. cerevisiae) (SRXN1), mRNA.
1667.16	473.131	0	1745.96	343.466	0	0.836306	1.04726	WDR61	Homo sapiens WD repeat domain 61 (WDR61), mRNA.
1347.46	570.029	0	1745.85	398.236	9.97478e-07	0.949003	1.29566	WDR1	Homo sapiens WD repeat domain 1 (WDR1), transcript variant 1, mRNA.
2504.79	639.77	0	1742.65	251.101	0	0.147017	0.695727	NOL7	Homo sapiens nucleolar protein 7, 27kDa (NOL7), mRNA.
1261.21	507.723	0	1742.33	376.914	0	0.18758	1.38148	RPS23	Homo sapiens ribosomal protein S23 (RPS23), mRNA.
2115.11	612.544	0	1742.32	340.154	0	0.415119	0.823748	LSM4	Homo sapiens LSM4 homolog, U6 small nuclear RNA associated (S. cerevisiae) (LSM4), mRNA.
904.203	318.755	0	1742.24	236.548	0	0.00162927	1.92683	ROD1	Homo sapiens ROD1 regulator of differentiation 1 (S. pombe) (ROD1), mRNA.
1244.75	253.232	0	1741.49	225.788	0	0.108949	1.39906	PGRMC2	Homo sapiens progesterone receptor membrane component 2 (PGRMC2), mRNA.
1965.88	616.563	0	1741.41	212.605	0	0.601074	0.885815	CYR61	Homo sapiens cysteine-rich, angiogenic inducer, 61 (CYR61), mRNA.
1366.34	422.317	0	1740.94	292.471	0	0.254591	1.27417	SHMT2	Homo sapiens serine hydroxymethyltransferase 2 (mitochondrial) (SHMT2), mRNA.
1785.38	445.341	0	1740.79	403.596	0	0.915339	0.975023	ZMPSTE24	Homo sapiens zinc metallopeptidase (STE24 homolog, yeast) (ZMPSTE24), mRNA.
913.862	348.833	0	1738.54	480.706	0	0.0161825	1.90241	IARS	Homo sapiens isoleucine-tRNA synthetase (IARS), transcript variant short, mRNA.
1041.12	153.526	0	1737.35	688.254	0	0.118902	1.66873	AHR	Homo sapiens aryl hydrocarbon receptor (AHR), mRNA.
1298.9	319.793	0	1735.08	258.935	0	0.169951	1.33581	TRAPPC3	Homo sapiens trafficking protein particle complex 3 (TRAPPC3), mRNA.
1680.39	417.05	0	1730.62	205.548	0	0.894747	1.02989	ATP5J	Homo sapiens ATP synthase, H+ transporting, mitochondrial F0 complex, subunit F6 (ATP5J), nuclear gene encoding mitochondrial protein, transcript variant 1, mRNA.
1937.34	607.881	0	1729.92	261.858	0	0.624526	0.892938	DCTN2	Homo sapiens dynactin 2 (p50) (DCTN2), mRNA.
2239.82	741.992	0	1725.98	338.672	0	0.283593	0.770586	PARP1	Homo sapiens poly (ADP-ribose) polymerase family, member 1 (PARP1), mRNA.
1047.7	248.306	0	1722.92	332.647	0	0.0161909	1.64447	C17orf70	Homo sapiens chromosome 17 open reading frame 70 (C17orf70), mRNA.
1554.89	619.299	0	1721.22	283.15	0	0.681137	1.10697	CD9	Homo sapiens CD9 antigen (p24) (CD9), mRNA.
1962.88	595.602	0	1721.12	386.65	0	0.585842	0.876835	MRFAP1	Homo sapiens Mof4 family associated protein 1 (MRFAP1), mRNA.
1069.86	326.499	0	1716.21	446.834	0	0.0516469	1.60414	DCAKD	Homo sapiens dephospho-CoA kinase domain containing (DCAKD), mRNA.
405.199	150.282	0	1709.37	238.691	0	3.25979e-10	4.21859	DNAJB2	Homo sapiens DnaJ (Hsp40) homolog, subfamily B, member 2 (DNAJB2), mRNA.
1687.66	661.479	0	1705.1	317.53	0	0.967326	1.01033	MRPL54	Homo sapiens mitochondrial ribosomal protein L54 (MRPL54), nuclear gene encoding mitochondrial protein, mRNA.
2428.75	746.571	0	1704.94	387.541	0	0.167581	0.701983	GLO1	Homo sapiens glyoxalase I (GLO1), mRNA.
2010.74	595.338	0	1696.44	299.096	0	0.470002	0.843692	PPP6C	Homo sapiens protein phosphatase 6, catalytic subunit (PPP6C), mRNA.
3089.98	1675.82	0	1693.67	592.496	0	0.173634	0.548115	NOL5A	Homo sapiens nucleolar protein 5A (56kDa with KKE/D repeat) (NOL5A), mRNA.
348.6	129.408	0.022145	1692.87	201.62	0.00408567	3.13621e-06	4.85618	PLD3	Homo sapiens phospholipase D family, member 3 (PLD3), transcript variant 1, mRNA.
1319.02	238.158	0	1692.67	248.881	0	0.240325	1.28328	SFRS5	Homo sapiens splicing factor, arginine/serine-rich 5 (SFRS5), mRNA.
1507.31	313.952	0	1690.77	286.393	0	0.561231	1.12171	PLOD2	Homo sapiens procollagen-lysine, 2-oxoglutarate 5-dioxygenase 2 (PLOD2), transcript variant 1, mRNA.
2128.91	1077.71	0	1689.71	303.664	0	0.498905	0.793697	NDUFAB1	Homo sapiens NADH dehydrogenase (ubiquinone) 1, alpha/beta subcomplex, 1, 8kDa (NDUFAB1), mRNA.
870.354	299.899	0	1688.2	160.292	0	0.00129397	1.93967	SCD	Homo sapiens stearoyl-CoA desaturase (delta-9-desaturase) (SCD), mRNA.
1170.24	442.057	0	1687.34	269.755	0	0.101562	1.44187	TMEM4	Homo sapiens transmembrane protein 4 (TMEM4), mRNA.
1372.93	409.441	0	1686.99	282.742	0	0.336016	1.22875	NP	Homo sapiens nucleoside phosphorylase (NP), mRNA.
2995.21	612.15	0	1685.15	189.993	0	0.0327879	0.562615	HNRPC	Homo sapiens heterogeneous nuclear ribonucleoprotein C (C1/C2) (HNRPC), transcript variant 1, mRNA.
2737.22	1119.1	0	1684.95	322.037	0	0.117565	0.615569	MRPL3	Homo sapiens mitochondrial ribosomal protein L3 (MRPL3), nuclear gene encoding mitochondrial protein, mRNA.
864.418	251.722	0	1683.16	272.83	0	0.00110744	1.94716	BSG	Homo sapiens basigin (Ok blood group) (BSG), transcript variant 2, mRNA.
853.677	175.547	0	1682.3	220.624	0	0.000898227	1.97065	FAM79A	Homo sapiens family with sequence similarity 79, member A (FAM79A), mRNA.
1715.5	529.02	0	1678.94	384.276	0	0.927527	0.978688	CRR9	Homo sapiens cisplatin resistance related protein CRR9p (CRR9), mRNA.
1048.63	416.464	0	1677.48	241.192	0	0.0381635	1.59969	LPP	Homo sapiens LIM domain containing preferred translocation partner in lipoma (LPP), mRNA.
2062.43	346.702	0	1676.55	261.687	0	0.383982	0.812903	PP2447	Homo sapiens hypothetical protein PP2447 (PP2447), mRNA.
575.858	193.77	0	1673.27	274.64	0	3.85715e-07	2.9057	ARIH2	Homo sapiens ariadne homolog 2 (Drosophila) (ARIH2), mRNA.
2635.15	1012.29	0	1670.44	299.452	0	0.115414	0.633909	MRPL15	Homo sapiens mitochondrial ribosomal protein L15 (MRPL15), nuclear gene encoding mitochondrial protein, mRNA.
1278.98	373.23	0	1670.32	322.375	9.97478e-07	0.698627	1.30598	NSF	Homo sapiens N-ethylmaleimide-sensitive factor (NSF), mRNA.
6057.52	1851.27	0	1669.34	418.27	0	0.000277377	0.275581	SMS	Homo sapiens spermine synthase (SMS), mRNA.
1050.84	317.329	0	1668.86	219.268	0	0.0250244	1.58812	ALKBH3	Homo sapiens alkB, alkylation repair homolog 3 (E. coli) (ALKBH3), mRNA.
1161.47	306.439	0	1668.5	289.677	0	0.0826957	1.43653	GAK	Homo sapiens cyclin G associated kinase (GAK), mRNA.
1983.77	395.475	0	1666.62	127.536	0	0.459599	0.840129	HSPC023	Homo sapiens HSPC023 protein (HSPC023), mRNA.
484.013	192.042	0	1658.97	227.584	0	3.9515e-08	3.42754	NINJ1	Homo sapiens ninjurin 1 (NINJ1), mRNA.
686.872	263.055	0	1655.73	197.591	0	4.50513e-05	2.41054	HAGH	Homo sapiens hydroxyacylglutathione hydrolase (HAGH), mRNA.
1169.56	385.628	0	1654.27	312.908	0	0.0974213	1.41444	ATP6V1D	Homo sapiens ATPase, H+ transporting, lysosomal 34kDa, V1 subunit D (ATP6V1D), mRNA.
2025.42	870.104	0	1649.28	411.471	0	0.498491	0.81429	HSP90AB1	Homo sapiens heat shock protein 90kDa alpha (cytosolic), class B member 1 (HSP90AB1), mRNA.
1688.81	498.796	0	1648.25	263.183	0	0.914262	0.975987	PPIL3	Homo sapiens peptidylprolyl isomerase (cyclophilin)-like 3 (PPIL3), transcript variant PPIL3a, mRNA.
1820.72	702.308	0	1647.55	327.668	0	0.69875	0.904889	C16orf61	Homo sapiens chromosome 16 open reading frame 61 (C16orf61), mRNA.
1445.32	217.105	0	1646.93	183.997	0	0.548198	1.13949	S100A11	Homo sapiens S100 calcium binding protein A11 (calgizzarin) (S100A11), mRNA.
883.673	435.127	0	1644.52	378.125	0	0.0222614	1.86101	CXX1	Homo sapiens CAAX box 1 (CXX1), mRNA.
2067.52	722.688	0	1644.37	199.913	0	0.352296	0.795334	SS18L2	Homo sapiens synovial sarcoma translocation gene on chromosome 18-like 2 (SS18L2), mRNA.
359.55	154.688	0	1643.53	237.965	0	2.08351e-10	4.57106	GRN	Homo sapiens granulin (GRN), transcript variant 2, mRNA.
1411.97	473.644	0	1643.45	371.894	0	0.507917	1.16395	GOT2	Homo sapiens glutamic-oxaloacetic transaminase 2, mitochondrial (aspartate aminotransferase 2) (GOT2), nuclear gene encoding mitochondrial protein, mRNA.
3484.81	675.791	0	1643.43	165.339	0	0.00892434	0.471597	TOMM40	Homo sapiens translocase of outer mitochondrial membrane 40 homolog (yeast) (TOMM40), mRNA.
2269.37	888.889	0	1641.61	298.457	0	0.24867	0.723377	TYMS	Homo sapiens thymidylate synthetase (TYMS), mRNA.
251.95	82.7886	0	1639.12	154.865	0	1.34116e-13	6.50574	HIST2H2AC	Homo sapiens histone 2, H2ac (HIST2H2AC), mRNA.
862.47	243.06	0	1639.1	243.674	0	0.00167959	1.90047	STAT1	Homo sapiens signal transducer and activator of transcription 1, 91kDa (STAT1), transcript variant alpha, mRNA.
1422.29	366.296	0	1637.5	332.996	0	0.524262	1.15131	PSMD10	Homo sapiens proteasome (prosome, macropain) 26S subunit, non-ATPase, 10 (PSMD10), transcript variant 2, mRNA.
1339.61	486.302	0	1636.63	96.881	0	0.373492	1.22172	GTF2H5	Homo sapiens general transcription factor IIH, polypeptide 5 (GTF2H5), mRNA.
2039.52	408.873	0	1633.04	212.254	0	0.352491	0.800697	NCLN	Homo sapiens nicalin homolog (zebrafish) (NCLN), mRNA.
975.389	369.627	0	1629.69	244.791	0	0.0190079	1.67081	VPS37C	Homo sapiens vacuolar protein sorting 37C (yeast) (VPS37C), mRNA.
794.731	190.891	0	1629.59	267.899	0	0.000441545	2.05049	FAM60A	Homo sapiens family with sequence similarity 60, member A (FAM60A), mRNA.
526.654	99.9724	0	1629.17	259.725	0	1.02302e-07	3.09344	DCXR	Homo sapiens dicarbonyl/L-xylulose reductase (DCXR), mRNA.
999.764	266.231	0	1628.39	252.529	0	0.0178569	1.62878	HSBP1	Homo sapiens heat shock factor binding protein 1 (HSBP1), mRNA.
735.216	246.287	0	1625.68	159.19	0	0.000106799	2.21116	SMAD5	Homo sapiens SMAD, mothers against DPP homolog 5 (Drosophila) (SMAD5), transcript variant 1, mRNA.
1743.24	488.405	0	1624.88	116.468	0	0.758402	0.932103	C6orf49	Homo sapiens chromosome 6 open reading frame 49 (C6orf49), mRNA.
1704.46	527.893	0	1616.35	265.175	0	0.815539	0.948306	THYN1	Homo sapiens thymocyte nuclear protein 1 (THYN1), transcript variant 3, mRNA.
733.54	297.213	0	1612.68	333.165	0	0.00098208	2.19848	LAMP2	Homo sapiens lysosomal-associated membrane protein 2 (LAMP2), transcript variant LAMP2A, mRNA.
1161.98	252.448	0	1611.43	149.729	0	0.119085	1.3868	FLJ20487	Homo sapiens hypothetical protein FLJ20487 (FLJ20487), mRNA.
2185.31	720.221	0	1611.32	228.075	0	0.214432	0.737344	UBE2I	Homo sapiens ubiquitin-conjugating enzyme E2I (UBC9 homolog, yeast) (UBE2I), transcript variant 1, mRNA.
994.955	131.851	0	1606.46	153.808	0	0.0201062	1.61461	RAB5B	Homo sapiens RAB5B, member RAS oncogene family (RAB5B), mRNA.
1457.75	544.701	0	1603.15	273.004	0	0.686912	1.09974	LOC203547	Homo sapiens hypothetical protein LOC203547 (LOC203547), mRNA.
1299.67	406.691	0	1602.45	96.3105	0	0.327782	1.23297	PEBP1	Homo sapiens phosphatidylethanolamine binding protein 1 (PEBP1), mRNA.
1161.17	346.056	0	1600.48	287.78	0	0.126496	1.37834	CHIC2	Homo sapiens cysteine-rich hydrophobic domain 2 (CHIC2), mRNA.
904.787	319.511	0	1598.15	381.541	0	0.0158234	1.76633	SLC35A5	Homo sapiens solute carrier family 35, member A5 (SLC35A5), mRNA.
2266.13	516.878	0	1594.31	219.806	0	0.158347	0.703537	STRA13	Homo sapiens stimulated by retinoic acid 13 homolog (mouse) (STRA13), mRNA.
1332.82	454.939	0	1592.27	401.767	0	0.45909	1.19466	SH3BP4	Homo sapiens SH3-domain binding protein 4 (SH3BP4), mRNA.
746.162	245.145	0	1592.22	253.56	0	0.000210957	2.13388	FAM3A	Homo sapiens family with sequence similarity 3, member A (FAM3A), mRNA.
1634.27	619.177	0	1592.1	265.545	0	0.91569	0.974201	HDDC2	Homo sapiens HD domain containing 2 (HDDC2), mRNA.
1664.11	298.747	0	1591.44	193.582	0	0.844079	0.956335	MAPKAPK3	Homo sapiens mitogen-activated protein kinase-activated protein kinase 3 (MAPKAPK3), mRNA.
1264.09	619.861	0	1591.41	301.523	0	0.411516	1.25894	GUK1	Homo sapiens guanylate kinase 1 (GUK1), mRNA.
1424.63	274.775	0	1589.55	143.277	0	0.616153	1.11576	CARHSP1	Homo sapiens calcium regulated heat stable protein 1, 24kDa (CARHSP1), mRNA.
1566.01	486.55	0	1589.4	258.663	0	0.947129	1.01493	QIL1	Homo sapiens QIL1 protein (QIL1), mRNA.
1347.02	489.371	0	1583.17	430.147	0	0.530164	1.17532	EIF4B	Homo sapiens eukaryotic translation initiation factor 4B (EIF4B), mRNA.
1421.27	293.798	0	1581.38	805.561	0	0.767571	1.11265	MCM8	Homo sapiens MCM8 minichromosome maintenance deficient 8 (S. cerevisiae) (MCM8), transcript variant 1, mRNA.
1854.91	397.065	0	1580.99	386.302	0	0.519745	0.852327	CAV1	Homo sapiens caveolin 1, caveolae protein, 22kDa (CAV1), mRNA.
2532.91	933.476	0	1579.93	401.957	0	0.104369	0.623761	PGK1	Homo sapiens phosphoglycerate kinase 1 (PGK1), mRNA.
1398.25	375.754	0	1579.77	210.869	0	0.57536	1.12982	TMEM126A	Homo sapiens transmembrane protein 126A (TMEM126A), mRNA.
2193.35	624.912	0	1579.47	223.752	0	0.184373	0.720118	DDX47	Homo sapiens DEAD (Asp-Glu-Ala-Asp) box polypeptide 47 (DDX47), transcript variant 2, mRNA.
926.404	305.375	0	1577.04	316.225	0	0.0114229	1.70232	SDCCAG3	Homo sapiens serologically defined colon cancer antigen 3 (SDCCAG3), mRNA.
535.601	111.918	0	1571.06	493.995	0	0.000656432	2.93327	IGSF4	Homo sapiens immunoglobulin superfamily, member 4 (IGSF4), mRNA.
1544.12	427.274	0	1570.64	252.59	0	0.939231	1.01718	DDA1	Homo sapiens DDA1 (DDA1), mRNA.
1131.15	373.114	0	1569.61	145.383	0	0.118411	1.38762	PCMT1	Homo sapiens protein-L-isoaspartate (D-aspartate) O-methyltransferase (PCMT1), mRNA.
1543.09	389.6	0	1567.59	258.096	0	0.9438	1.01588	TEX261	Homo sapiens testis expressed sequence 261 (TEX261), mRNA.
1375.52	449.401	0	1567.51	216.698	0	0.548004	1.13957	FAM32A	Homo sapiens family with sequence similarity 32, member A (FAM32A), mRNA.
3597.04	1389.09	0	1566.29	170.758	0	0.0133094	0.435439	KPNB1	Homo sapiens karyopherin (importin) beta 1 (KPNB1), mRNA.
2127.38	604.351	0	1565.65	295.032	0	0.211901	0.735952	HIST1H2BK	Homo sapiens histone 1, H2bk (HIST1H2BK), mRNA.
2849.84	812.974	0	1565.3	312.813	0	0.0281395	0.549258	ILF2	Homo sapiens interleukin enhancer binding factor 2, 45kDa (ILF2), mRNA.
2142.45	882.612	0	1564.66	268.89	0	0.282842	0.730316	WDR54	Homo sapiens WD repeat domain 54 (WDR54), mRNA.
1742.62	460.431	0	1561.81	296.464	0	0.635557	0.89624	FN3KRP	Homo sapiens fructosamine-3-kinase-related protein (FN3KRP), mRNA.
3480.94	1224.53	0	1555.87	194.258	0	0.00814189	0.446969	TM4SF1	Homo sapiens transmembrane 4 L six family member 1 (TM4SF1), mRNA.
827.186	299.225	0	1555.06	297.475	0	0.00281235	1.87994	MAN1B1	Homo sapiens mannosidase, alpha, class 1B, member 1 (MAN1B1), mRNA.
2425.23	528.087	0	1554.68	228.159	0	0.0839597	0.641046	C20orf20	Homo sapiens chromosome 20 open reading frame 20 (C20orf20), mRNA.
2179.99	476.731	0	1553.84	317.04	0	0.176721	0.712774	C12orf10	Homo sapiens chromosome 12 open reading frame 10 (C12orf10), mRNA.
1200.54	418.609	0	1552.76	274.331	0	0.234384	1.29338	LIMA1	Homo sapiens LIM domain and actin binding 1 (LIMA1), mRNA.
411.963	168.767	0	1551.76	110.575	0	7.14029e-09	3.76675	XPC	Homo sapiens xeroderma pigmentosum, complementation group C (XPC), mRNA.
615.008	263.868	0	1551.25	241.836	0	4.36953e-05	2.52233	SAC3D1	Homo sapiens SAC3 domain containing 1 (SAC3D1), mRNA.
530.223	178.973	0	1547.65	305.802	0	6.82644e-07	2.91887	SCPEP1	Homo sapiens serine carboxypeptidase 1 (SCPEP1), mRNA.
2277.49	387.209	0	1545.95	222.488	0	0.124633	0.678794	BOP1	Homo sapiens block of proliferation 1 (BOP1), mRNA.
1356.23	561.442	0	1544.06	135.88	0	0.607969	1.13849	ADRM1	Homo sapiens adhesion regulating molecule 1 (ADRM1), transcript variant 1, mRNA.
130.435	35.9738	0	1544.05	167.817	0	2.22044e-16	11.8377	PPM1D	Homo sapiens protein phosphatase 1D magnesium-dependent, delta isoform (PPM1D), mRNA.
1324.83	381.908	0	1541.98	223.218	0	0.483277	1.16391	MPDU1	Homo sapiens mannose-P-dolichol utilization defect 1 (MPDU1), mRNA.
978.469	298.557	0	1541.53	173.394	0	0.0277994	1.57545	COPA	Homo sapiens coatomer protein complex, subunit alpha (COPA), mRNA.
1688.35	473.456	0	1538.79	216.611	0	0.686828	0.911422	PSMD8	Homo sapiens proteasome (prosome, macropain) 26S subunit, non-ATPase, 8 (PSMD8), mRNA.
2529.65	682.705	0	1538.49	246.172	0	0.0577714	0.608184	SF3B14	Homo sapiens splicing factor 3B, 14 kDa subunit (SF3B14), mRNA.
1854.2	562.137	0	1537.85	224.201	0	0.428961	0.829385	ATIC	Homo sapiens 5-aminoimidazole-4-carboxamide ribonucleotide formyltransferase/IMP cyclohydrolase (ATIC), mRNA.
1082.26	400.853	0	1537.64	180.013	0	0.112469	1.42076	ADIPOR2	Homo sapiens adiponectin receptor 2 (ADIPOR2), mRNA.
2173.03	690.597	0	1535.74	320.323	0	0.168691	0.706727	PSMB5	Homo sapiens proteasome (prosome, macropain) subunit, beta type, 5 (PSMB5), mRNA.
656.099	173.071	0	1531.63	271.504	0	3.68365e-05	2.33444	C18orf25	Homo sapiens chromosome 18 open reading frame 25 (C18orf25), transcript variant 2, mRNA.
2126.22	674.073	0	1528.71	431.225	0	0.217229	0.718979	RPLP0	Homo sapiens ribosomal protein, large, P0 (RPLP0), transcript variant 2, mRNA.
963.373	330.484	0	1526.16	415.458	0	0.066354	1.58419	CCNG1	Homo sapiens cyclin G1 (CCNG1), transcript variant 2, mRNA.
1641.48	515.46	0	1525.43	86.6665	0	0.748631	0.929302	C14orf112	Homo sapiens chromosome 14 open reading frame 112 (C14orf112), mRNA.
698.114	331.167	0	1523.94	266.871	0	0.00592202	2.18293	BCL2L1	Homo sapiens BCL2-like 1 (BCL2L1), nuclear gene encoding mitochondrial protein, transcript variant 1, mRNA.
918.705	200.769	0	1522.78	774.584	0	0.210064	1.65753	C1orf24	Homo sapiens chromosome 1 open reading frame 24 (C1orf24), transcript variant 1, mRNA.
641.602	192.173	0	1521.58	225.913	0	2.6858e-05	2.37153	INPP1	Homo sapiens inositol polyphosphate-1-phosphatase (INPP1), mRNA.
1941.55	557.729	0	1518.66	165.994	0	0.307735	0.782189	MRPS18C	Homo sapiens mitochondrial ribosomal protein S18C (MRPS18C), nuclear gene encoding mitochondrial protein, mRNA.
9.71065	3.43032	0.0381356	1517.79	292.63	0	3.67799e-38	156.301	CEACAM1	Homo sapiens carcinoembryonic antigen-related cell adhesion molecule 1 (biliary glycoprotein) (CEACAM1), transcript variant 2, mRNA.
985.067	362.051	0	1516.17	226.654	0	0.0472482	1.53915	KIAA0376	Homo sapiens KIAA0376 protein (KIAA0376), mRNA.
968.647	158.484	0	1515.99	254.582	0	0.0302665	1.56506	RAB1A	Homo sapiens RAB1A, member RAS oncogene family (RAB1A), mRNA.
1629.35	385.869	0	1513.91	352.237	0	0.759935	0.929153	CAPZA2	Homo sapiens capping protein (actin filament) muscle Z-line, alpha 2 (CAPZA2), mRNA.
1261.87	498.23	0	1510.81	497.089	0	0.540121	1.19728	PRPF8	Homo sapiens PRP8 pre-mRNA processing factor 8 homolog (yeast) (PRPF8), mRNA.
1902.93	668.963	0	1509.22	278.968	0	0.349197	0.793102	CNDP2	Homo sapiens CNDP dipeptidase 2 (metallopeptidase M20 family) (CNDP2), mRNA.
616.784	215.638	0	1507.41	152.87	0	1.804e-05	2.44399	PTD015	Homo sapiens PTD015 protein (PTD015), mRNA.
1276.27	249.331	0	1507.02	238.451	0	0.44139	1.1808	BMS1L	Homo sapiens BMS1-like, ribosome assembly protein (yeast) (BMS1L), mRNA.
1520.59	599.522	0	1507	212.863	0	0.971763	0.991062	TMEM106C	Homo sapiens transmembrane protein 106C (TMEM106C), mRNA.
1004.05	316.796	0	1506.5	222.401	0	0.0507325	1.50043	C20orf44	Homo sapiens chromosome 20 open reading frame 44 (C20orf44), transcript variant 3, mRNA.
1568.98	680.952	0	1506.37	244.572	0	0.883362	0.960091	POLR2I	Homo sapiens polymerase (RNA) II (DNA directed) polypeptide I, 14.5kDa (POLR2I), mRNA.
2002.27	727.754	0	1505.11	252.646	0	0.271123	0.751699	CUTA	Homo sapiens cutA divalent cation tolerance homolog (E. coli) (CUTA), transcript variant 1, mRNA.
2592.2	839.508	0	1504.53	314.758	0	0.0431693	0.580407	SFRS1	Homo sapiens splicing factor, arginine/serine-rich 1 (splicing factor 2, alternate splicing factor) (SFRS1), mRNA.
1938.77	824.93	0	1504.44	317.877	0	0.39482	0.775978	CSE1L	Homo sapiens CSE1 chromosome segregation 1-like (yeast) (CSE1L), mRNA.
1094.92	332.894	0	1504.34	182.934	0	0.130579	1.37392	TSC22D4	Homo sapiens TSC22 domain family, member 4 (TSC22D4), mRNA.
1312.71	436.721	0	1504.06	285.229	0	0.531072	1.14577	BTG3	Homo sapiens BTG family, member 3 (BTG3), mRNA.
1124.82	502.364	0	1503.68	291.654	0	0.25866	1.33682	RAFTLIN	Homo sapiens raft-linking protein (RAFTLIN), mRNA.
1774.05	563.732	0	1499.67	267.891	0	0.47494	0.845342	TNS3	Homo sapiens tensin 3 (TNS3), mRNA.
1154.73	415.51	0	1498.92	281.344	0	0.23745	1.29807	PTPN1	Homo sapiens protein tyrosine phosphatase, non-receptor type 1 (PTPN1), mRNA.
999.585	236.139	0	1498.84	298.086	0	0.0552378	1.49946	STK38	Homo sapiens serine/threonine kinase 38 (STK38), mRNA.
935.736	306.35	0	1498.53	186.442	0	0.0224547	1.60145	PRDX5	Homo sapiens peroxiredoxin 5 (PRDX5), nuclear gene encoding mitochondrial protein, transcript variant 1, mRNA.
1928.82	751.128	0	1496.48	313.947	0	0.357673	0.775851	HK1	Homo sapiens hexokinase 1 (HK1), nuclear gene encoding mitochondrial protein, transcript variant 5, mRNA.
1897.43	762.86	0	1496.35	216.315	0	0.393797	0.788616	FXYD5	Homo sapiens FXYD domain containing ion transport regulator 5 (FXYD5), transcript variant 2, mRNA.
1761.43	520.932	0	1493.16	245.705	0	0.481926	0.847698	SEPW1	Homo sapiens selenoprotein W, 1 (SEPW1), mRNA.
487.233	192.272	0	1493.11	206.192	0	4.09597e-07	3.06446	OKL38	Homo sapiens pregnancy-induced growth inhibitor (OKL38), transcript variant 1, mRNA.
1425.91	511.389	0	1492.73	316.964	0	0.84747	1.04686	ANAPC13	Homo sapiens anaphase promoting complex subunit 13 (ANAPC13), mRNA.
948.211	260.253	0	1492.32	120.95	0	0.0281838	1.57383	NDUFA13	Homo sapiens NADH dehydrogenase (ubiquinone) 1 alpha subcomplex, 13 (NDUFA13), mRNA.
1446.07	352.355	0	1492.05	408.85	0	0.900623	1.0318	FRMD6	Homo sapiens FERM domain containing 6 (FRMD6), mRNA.
1969.99	629.92	0	1488.15	268.258	0	0.249429	0.755408	SPCS2	Homo sapiens signal peptidase complex subunit 2 homolog (S. cerevisiae) (SPCS2), mRNA.
353.853	78.6229	0	1486.04	111.734	0	2.01475e-10	4.1996	LOC388610	Homo sapiens hypothetical LOC388610 (LOC388610), mRNA.
1159.56	324.758	0	1480.77	303.097	0	0.261997	1.27702	CRKL	Homo sapiens v-crk sarcoma virus CT10 oncogene homolog (avian)-like (CRKL), mRNA.
1653.68	373.632	0	1475.65	59.5876	0	0.622646	0.892345	C11orf48	Homo sapiens chromosome 11 open reading frame 48 (C11orf48), mRNA.
1530.17	627.314	0	1475.23	276.494	0	0.889942	0.964093	COMMD7	Homo sapiens COMM domain containing 7 (COMMD7), mRNA.
1473.55	426.538	0	1474.75	320.783	0	0.997211	1.00081	FLJ11305	Homo sapiens hypothetical protein FLJ11305 (FLJ11305), mRNA.
858.564	205.155	0	1471.56	194.576	0	0.0474502	1.71397	UBE2L6	Homo sapiens ubiquitin-conjugating enzyme E2L 6 (UBE2L6), transcript variant 1, mRNA.
1413.76	484.443	0	1469.96	300.418	0	0.864405	1.03976	ETFB	Homo sapiens electron-transfer-flavoprotein, beta polypeptide (ETFB), transcript variant 1, mRNA.
819.227	225.739	0	1469.83	247.436	0	0.00431375	1.79416	SCAMP3	Homo sapiens secretory carrier membrane protein 3 (SCAMP3), transcript variant 2, mRNA.
1050.09	409.187	0	1468.29	311.724	0	0.159125	1.39826	NOSIP	Homo sapiens nitric oxide synthase interacting protein (NOSIP), mRNA.
1954.97	533.242	0.000623424	1467.4	331.866	0.00957978	0.343631	0.750603	YWHAZ	Homo sapiens tyrosine 3-monooxygenase/tryptophan 5-monooxygenase activation protein, zeta polypeptide (YWHAZ), transcript variant 1, mRNA.
2527.18	987.283	0	1462.64	213.885	0	0.0723378	0.578765	SET	Homo sapiens SET translocation (myeloid leukemia-associated) (SET), mRNA.
434.439	156.765	0.000398991	1460.23	224.561	3.98991e-06	4.30251e-05	3.36118	TNFRSF10B	Homo sapiens tumor necrosis factor receptor superfamily, member 10b (TNFRSF10B), transcript variant 1, mRNA.
763.565	273.653	0	1459.75	272.472	0	0.00202795	1.91176	TSG101	Homo sapiens tumor susceptibility gene 101 (TSG101), mRNA.
1601.45	291.073	0	1459.75	133.831	0	0.687179	0.911516	SNF8	Homo sapiens SNF8, ESCRT-II complex subunit, homolog (S. cerevisiae) (SNF8), mRNA.
2441.58	516.464	0	1457.46	177.26	0	0.050511	0.596933	GSPT1	Homo sapiens G1 to S phase transition 1 (GSPT1), mRNA.
1221.31	234.923	0	1456.34	219.843	0	0.414006	1.19244	AP3B1	Homo sapiens adaptor-related protein complex 3, beta 1 subunit (AP3B1), mRNA.
988.557	348.173	0	1455.19	236.369	0	0.0696811	1.47203	CDC42EP4	Homo sapiens CDC42 effector protein (Rho GTPase binding) 4 (CDC42EP4), mRNA.
1771.7	489.444	0	1454.15	163.351	0	0.405175	0.820766	STC2	Homo sapiens stanniocalcin 2 (STC2), mRNA.
1552.37	541.958	0	1453.11	318.585	0	0.7845	0.936059	CLNS1A	Homo sapiens chloride channel, nucleotide-sensitive, 1A (CLNS1A), mRNA.
1975.63	789.797	0	1452.64	230.817	0	0.27922	0.735279	MRPL24	Homo sapiens mitochondrial ribosomal protein L24 (MRPL24), nuclear gene encoding mitochondrial protein, transcript variant 2, mRNA.
1813.35	529.094	0	1450.52	206.51	0	0.350592	0.79991	ESD	Homo sapiens esterase D/formylglutathione hydrolase (ESD), mRNA.
963.819	122.47	0	1449.25	189.717	0	0.0494872	1.50366	FAM96B	Homo sapiens family with sequence similarity 96, member B (FAM96B), mRNA.
966.45	312.131	0	1447.93	140.355	0	0.05165	1.4982	ADAR	Homo sapiens adenosine deaminase, RNA-specific (ADAR), transcript variant 2, mRNA.
430.845	144.375	0	1447.37	241.262	0	1.8233e-08	3.35937	LRPAP1	Homo sapiens low density lipoprotein receptor-related protein associated protein 1 (LRPAP1), mRNA.
1112.17	347.344	0	1446.19	253.099	0	0.215458	1.30033	REXO4	Homo sapiens REX4, RNA exonuclease 4 homolog (S. cerevisiae) (REXO4), mRNA.
615.783	160.303	0	1444.9	275.325	0	3.33711e-05	2.34644	FADS1	Homo sapiens fatty acid desaturase 1 (FADS1), mRNA.
1659.52	487.972	0	1444.56	304.761	0	0.752977	0.870466	CMTM7	Homo sapiens CKLF-like MARVEL transmembrane domain containing 7 (CMTM7), transcript variant 1, mRNA.
3160.47	1647.2	0	1443.37	307.022	0	0.0759027	0.456694	C1QBP	Homo sapiens complement component 1, q subcomponent binding protein (C1QBP), nuclear gene encoding mitochondrial protein, mRNA.
1011.3	455.397	0	1441.81	243.328	0	0.161213	1.4257	SDF2	Homo sapiens stromal cell-derived factor 2 (SDF2), mRNA.
891.695	241.747	0	1440.54	255.263	0	0.0199946	1.61551	SRF	Homo sapiens serum response factor (c-fos serum response element-binding transcription factor) (SRF), mRNA.
1929.86	601.954	0	1436.02	245.863	0	0.22717	0.744105	FOXD1	Homo sapiens forkhead box D1 (FOXD1), mRNA.
665.18	200.102	0	1434.51	333.404	0	0.000931983	2.15657	RTN3	Homo sapiens reticulon 3 (RTN3), transcript variant 1, mRNA.
300.228	123.514	0	1433.71	94.1154	0	6.46175e-11	4.77542	FAM46A	Homo sapiens family with sequence similarity 46, member A (FAM46A), mRNA.
1054.89	253.719	0	1433.16	345.871	0	0.187632	1.35859	MFSD3	Homo sapiens major facilitator superfamily domain containing 3 (MFSD3), mRNA.
683.342	243.515	0	1433.07	231.15	0	0.000394506	2.09715	NAGK	Homo sapiens N-acetylglucosamine kinase (NAGK), mRNA.
1554.96	392.474	0	1432.87	151.894	0	0.72147	0.921484	MRPS17	Homo sapiens mitochondrial ribosomal protein S17 (MRPS17), nuclear gene encoding mitochondrial protein, mRNA.
2646.08	874.552	0	1430.23	256.767	0	0.0312724	0.540509	AK2	Homo sapiens adenylate kinase 2 (AK2), transcript variant AK2A, mRNA.
1535.44	533.83	0	1429.67	169.754	0	0.759978	0.931113	GTPBP4	Homo sapiens GTP binding protein 4 (GTPBP4), mRNA.
2173.74	263.64	0	1427.13	260.556	0	0.0991955	0.65653	CLDN11	Homo sapiens claudin 11 (oligodendrocyte transmembrane protein) (CLDN11), mRNA.
1137.68	366.464	0	1425.97	225.047	0	0.289894	1.2534	RPL23	Homo sapiens ribosomal protein L23 (RPL23), mRNA.
927.228	324.349	0	1424.36	285.733	0	0.0463971	1.53615	C16orf58	Homo sapiens chromosome 16 open reading frame 58 (C16orf58), mRNA.
2293.52	539.647	0	1424.23	156.178	0	0.0670734	0.620979	TNNT1	Homo sapiens troponin T type 1 (skeletal, slow) (TNNT1), mRNA.
2323.34	432.979	0	1422.26	174.908	0	0.0605602	0.612162	HSP90B1	Homo sapiens heat shock protein 90kDa beta (Grp94), member 1 (HSP90B1), mRNA.
1849.65	851.411	0	1420.79	344.144	0	0.418601	0.768137	METAP2	Homo sapiens methionyl aminopeptidase 2 (METAP2), mRNA.
1243.32	330.378	0	1419.71	261.128	0	0.541749	1.14188	PSMF1	Homo sapiens proteasome (prosome, macropain) inhibitor subunit 1 (PI31) (PSMF1), transcript variant 2, mRNA.
742.588	289.645	0	1418.01	234.17	0	0.00318242	1.90954	FLNB	Homo sapiens filamin B, beta (actin binding protein 278) (FLNB), mRNA.
408.168	163.096	0	1417.98	291.004	0	1.5925e-07	3.47401	PEPD	Homo sapiens peptidase D (PEPD), mRNA.
451.351	134.609	0	1417.44	217.821	0	7.55311e-08	3.14044	TSPAN31	Homo sapiens tetraspanin 31 (TSPAN31), mRNA.
2680.43	669.811	0	1416.43	279.141	0	0.021017	0.528433	DPYSL2	Homo sapiens dihydropyrimidinase-like 2 (DPYSL2), mRNA.
2456.61	389.51	0	1415.71	155.375	0	0.0391199	0.576289	AP1M1	Homo sapiens adaptor-related protein complex 1, mu 1 subunit (AP1M1), mRNA.
770.688	200.503	0	1411.85	294.398	0	0.00477771	1.83193	KIAA0174	Homo sapiens KIAA0174 (KIAA0174), mRNA.
989.477	387.357	0	1410.08	246.665	0	0.122604	1.42508	C20orf3	Homo sapiens chromosome 20 open reading frame 3 (C20orf3), mRNA.
1277.61	305.868	0	1410.01	229.268	0	0.652664	1.10363	MGC22793	Homo sapiens hypothetical protein MGC22793 (MGC22793), mRNA.
250.602	87.6058	0	1409.1	135.626	0	1.38312e-12	5.62287	H2AFJ	Homo sapiens H2A histone family, member J (H2AFJ), transcript variant 2, mRNA.
1571.84	365.562	0	1405.69	151.08	0	0.629151	0.894298	ETS1	Homo sapiens v-ets erythroblastosis virus E26 oncogene homolog 1 (avian) (ETS1), mRNA.
519.93	57.4436	0.0271563	1404.8	183.592	0.113956	0.00166461	2.7019	ZP3	Homo sapiens zona pellucida glycoprotein 3 (sperm receptor) (ZP3), mRNA.
768.147	194.249	0	1404.56	227.808	0	0.00319339	1.8285	TRFP	Homo sapiens Trf (TATA binding protein-related factor)-proximal homolog (Drosophila) (TRFP), mRNA.
878.402	301.736	0	1402.42	260.93	0	0.0245082	1.59656	BNIP3	Homo sapiens BCL2/adenovirus E1B 19kDa interacting protein 3 (BNIP3), nuclear gene encoding mitochondrial protein, mRNA.
1644.22	588.925	0	1400.5	318.849	0	0.5285	0.851772	FEZ2	Homo sapiens fasciculation and elongation protein zeta 2 (zygin II) (FEZ2), mRNA.
1082.41	312.552	0	1399.27	162.48	0	0.226364	1.29274	STK4	Homo sapiens serine/threonine kinase 4 (STK4), mRNA.
1223.93	322.818	0	1397.07	231.8	0	0.542913	1.14146	PTPN11	Homo sapiens protein tyrosine phosphatase, non-receptor type 11 (Noonan syndrome 1) (PTPN11), mRNA.
961.06	356.561	0	1396.31	257.47	0	0.0904957	1.45288	PGM1	Homo sapiens phosphoglucomutase 1 (PGM1), mRNA.
1351.9	371.846	0	1395.43	143.377	0	0.886794	1.0322	MAN2A1	Homo sapiens mannosidase, alpha, class 2A, member 1 (MAN2A1), mRNA.
1568.32	688.83	0	1394.74	266.746	0	0.684016	0.889322	PITPNB	Homo sapiens phosphatidylinositol transfer protein, beta (PITPNB), mRNA.
616.234	198.445	0	1391.69	160.076	0	7.13922e-05	2.25839	PJA2	Homo sapiens praja 2, RING-H2 motif containing (PJA2), mRNA.
724.448	215.131	0	1391.26	223.042	0	0.00141442	1.92044	FBXO21	Homo sapiens F-box protein 21 (FBXO21), transcript variant 2, mRNA.
257.496	96.5548	0	1390.91	208.924	0	3.88911e-12	5.40167	BAMBI	Homo sapiens BMP and activin membrane-bound inhibitor homolog (Xenopus laevis) (BAMBI), mRNA.
159.67	36.3704	0	1388.45	314.437	0	2.61812e-11	8.69576	CLDN1	Homo sapiens claudin 1 (CLDN1), mRNA.
1974.8	552.656	0	1387.29	320.722	0	0.169766	0.702496	MORF4L2	Homo sapiens mortality factor 4 like 2 (MORF4L2), mRNA.
1233.09	399.574	0.000143637	1386.58	192.744	0.000527666	0.93282	1.12447	DNAJB6	Homo sapiens DnaJ (Hsp40) homolog, subfamily B, member 6 (DNAJB6), transcript variant 2, mRNA.
1438.89	534.215	0	1382.36	272.066	0	0.870278	0.960714	SFT2D1	Homo sapiens SFT2 domain containing 1 (SFT2D1), mRNA.
785.213	208.815	0	1381.97	218.035	0	0.00582605	1.75999	SNX19	Homo sapiens sorting nexin 19 (SNX19), mRNA.
639.546	246.302	0	1381.94	282.662	0	0.0006056	2.16082	B4GALT7	Homo sapiens xylosylprotein beta 1,4-galactosyltransferase, polypeptide 7 (galactosyltransferase I) (B4GALT7), mRNA.
723.651	199.179	0	1381.58	385.745	0	0.0126728	1.90918	NDFIP2	Homo sapiens Nedd4 family interacting protein 2 (NDFIP2), mRNA.
1636.54	401.617	0	1380.73	157.39	0	0.47013	0.843689	ADCY3	Homo sapiens adenylate cyclase 3 (ADCY3), mRNA.
1410.85	431.458	0	1380.19	236.137	0	0.92245	0.978268	FXR1	Homo sapiens fragile X mental retardation, autosomal homolog 1 (FXR1), transcript variant 2, mRNA.
813.525	186.775	0	1376.45	197.275	0	0.0104888	1.69196	C12orf41	Homo sapiens chromosome 12 open reading frame 41 (C12orf41), mRNA.
654.773	179.954	0	1375.98	314.281	0	0.00116942	2.10146	C6orf62	Homo sapiens chromosome 6 open reading frame 62 (C6orf62), mRNA.
929.667	237.189	0	1375.89	210.626	0	0.0595467	1.47998	C15orf15	Homo sapiens chromosome 15 open reading frame 15 (C15orf15), mRNA.
569.056	252.345	0	1373.86	236.679	0	0.000129279	2.41428	CPT1C	Homo sapiens carnitine palmitoyltransferase 1C (CPT1C), mRNA.
533.463	81.8995	0	1371.02	166.046	0	5.21476e-06	2.57004	FLJ14981	Homo sapiens hypothetical protein FLJ14981 (FLJ14981), mRNA.
1172.56	331.273	0	1369.33	163.358	0	0.0498341	1.16782	TMEM93	Homo sapiens transmembrane protein 93 (TMEM93), transcript variant 1, mRNA.
1088.09	360.215	0	1369.31	177.661	0	0.281069	1.25846	SF3B5	Homo sapiens splicing factor 3b, subunit 5, 10kDa (SF3B5), mRNA.
473.509	169.915	0	1366.92	222.651	0	6.8582e-07	2.88679	SLC9A3R1	Homo sapiens solute carrier family 9 (sodium/hydrogen exchanger), member 3 regulator 1 (SLC9A3R1), mRNA.
729.257	219.194	0	1366.41	433.942	0	0.0271218	1.8737	YIPF6	Homo sapiens Yip1 domain family, member 6 (YIPF6), mRNA.
493.556	120.424	0	1366.16	173.77	0	2.37465e-07	2.768	STX5A	Homo sapiens syntaxin 5A (STX5A), mRNA.
2409.33	751.867	0	1365.78	307.556	0	0.038006	0.566869	LOC387882	Homo sapiens hypothetical protein (LOC387882), mRNA.
1251.15	403.294	0	1362.72	295.011	0	0.708136	1.08917	ARHGAP1	Homo sapiens Rho GTPase activating protein 1 (ARHGAP1), mRNA.
644.659	162.485	0	1361.88	212.643	0	0.000256736	2.11255	AXUD1	Homo sapiens AXIN1 up-regulated 1 (AXUD1), mRNA.
2403.58	877.826	0	1361.21	202.182	0	0.0486147	0.566324	NIF3L1BP1	Homo sapiens Ngg1 interacting factor 3 like 1 binding protein 1 (NIF3L1BP1), mRNA.
645.342	198.927	0	1359.49	312.493	0	0.00118592	2.10663	MKRN1	Homo sapiens makorin, ring finger protein, 1 (MKRN1), mRNA.
1242.39	259.272	0	1358.36	243.698	0	0.684444	1.09334	XAB1	Homo sapiens XPA binding protein 1, GTPase (XAB1), mRNA.
283.942	115.275	0	1357.49	149.848	0	5.79162e-11	4.78086	WBP1	Homo sapiens WW domain binding protein 1 (WBP1), mRNA.
870.071	214.666	0	1356.84	402.698	0	0.0911463	1.55946	RABGAP1	Homo sapiens RAB GTPase activating protein 1 (RABGAP1), mRNA.
1768.49	510.412	0	1356.41	264.026	0	0.275189	0.766985	MSN	Homo sapiens moesin (MSN), mRNA.
252.795	103.59	0	1353.53	406.791	0	5.91227e-06	5.35425	HIST1H2BD	Homo sapiens histone 1, H2bd (HIST1H2BD), transcript variant 2, mRNA.
812.51	318.802	0	1353.1	295.16	0	0.0311704	1.66534	WDR6	Homo sapiens WD repeat domain 6 (WDR6), mRNA.
1143.13	393.256	0	1352.57	217.96	0	0.440823	1.18321	GPR172A	Homo sapiens G protein-coupled receptor 172A (GPR172A), mRNA.
15.6857	1.41916	0.0112994	1350.73	184.354	0	3.67799e-38	86.1117	GRIN2C	Homo sapiens glutamate receptor, ionotropic, N-methyl D-aspartate 2C (GRIN2C), mRNA.
617.227	249.732	0	1349.94	154.748	0	0.000408757	2.18711	HN1	Homo sapiens hematological and neurological expressed 1 (HN1), transcript variant 1, mRNA.
502.52	185.353	0	1349.59	248.413	0	3.85675e-06	2.68564	SNX2	Homo sapiens sorting nexin 2 (SNX2), mRNA.
1154.41	320.783	0	1349.51	276.442	0	0.480312	1.169	ACO1	Homo sapiens aconitase 1, soluble (ACO1), mRNA.
1794.96	495.994	0	1348.21	474.498	0	0.315419	0.751111	GNG10	Homo sapiens guanine nucleotide binding protein (G protein), gamma 10 (GNG10), mRNA.
717.644	245.501	0	1346.53	252.827	0	0.00219461	1.87632	CYB5R1	Homo sapiens cytochrome b5 reductase 1 (CYB5R1), mRNA.
690.9	179.718	0	1346.49	158.877	0	0.00109959	1.94889	MGC3121	Homo sapiens hypothetical protein MGC3121 (MGC3121), mRNA.
726.034	222.023	0	1345.94	135.985	0	0.00255711	1.85382	C3orf10	Homo sapiens chromosome 3 open reading frame 10 (C3orf10), mRNA.
464.079	162.789	0	1345.76	255.162	0	5.25888e-07	2.89984	SPTAN1	Homo sapiens spectrin, alpha, non-erythrocytic 1 (alpha-fodrin) (SPTAN1), mRNA.
1006.88	300.228	0	1345.47	257.079	0	0.16968	1.33628	ZNF161	Homo sapiens zinc finger protein 161 (ZNF161), mRNA.
1900.8	463.878	0	1344.11	363.021	0	0.191705	0.707128	LOC440093	Homo sapiens similar to H3 histone, family 3B (LOC440093), mRNA.
1712.94	731.229	0	1340.06	285.593	0	0.410683	0.782313	STRAP	Homo sapiens serine/threonine kinase receptor associated protein (STRAP), mRNA.
2404.13	1109.06	0	1339.86	148.418	0	0.105343	0.557319	LSM5	Homo sapiens LSM5 homolog, U6 small nuclear RNA associated (S. cerevisiae) (LSM5), mRNA.
682.625	270.902	0	1339.09	241.978	0	0.00228146	1.96167	MAN2B2	Homo sapiens mannosidase, alpha, class 2B, member 2 (MAN2B2), mRNA.
1271.86	241.339	0	1338.45	250.046	0	0.817871	1.05235	KPNA4	Homo sapiens karyopherin alpha 4 (importin alpha 3) (KPNA4), mRNA.
1180.46	428.22	0	1338.3	214.277	0	0.583622	1.13371	DERA	Homo sapiens 2-deoxyribose-5-phosphate aldolase homolog (C. elegans) (DERA), mRNA.
420.94	135.189	0	1337.92	295.885	0	1.34923e-06	3.1784	GADD45B	Homo sapiens growth arrest and DNA-damage-inducible, beta (GADD45B), mRNA.
381.701	147.372	0	1337.47	251.707	0	2.02403e-08	3.50397	RHBDF1	Homo sapiens rhomboid 5 homolog 1 (Drosophila) (RHBDF1), mRNA.
302.695	52.8515	0	1337.46	47.6418	0	7.8567e-11	4.41852	PRAC	Homo sapiens small nuclear protein PRAC (PRAC), mRNA.
976.597	237.097	0	1337.45	181.861	0	0.134836	1.3695	EXOC7	Homo sapiens exocyst complex component 7 (EXOC7), transcript variant 2, mRNA.
1520.74	598.79	0	1337.01	169.69	0	0.664471	0.879181	TIMM23	Homo sapiens translocase of inner mitochondrial membrane 23 homolog (yeast) (TIMM23), mRNA.
283.943	55.4722	0	1333.44	103.597	0	2.57656e-11	4.69616	CES2	Homo sapiens carboxylesterase 2 (intestine, liver) (CES2), transcript variant 2, mRNA.
1337.14	512.723	0	1332.81	157.033	0	0.989568	0.996768	RBX1	Homo sapiens ring-box 1 (RBX1), mRNA.
190.624	53.172	0	1329.71	218.079	0	5.48454e-14	6.97558	TSPAN10	Homo sapiens tetraspanin 10 (TSPAN10), mRNA.
1284.22	480.673	0	1327.52	251.238	0	0.89026	1.03372	FAM44B	Homo sapiens family with sequence similarity 44, member B (FAM44B), mRNA.
1159.42	231.855	0	1327.11	157.713	0	0.534281	1.14463	MKI67IP	Homo sapiens MKI67 (FHA domain) interacting nucleolar phosphoprotein (MKI67IP), mRNA.
2336.41	568.862	0	1327	207.902	0	0.0351848	0.567964	ADSL	Homo sapiens adenylosuccinate lyase (ADSL), mRNA.
878.375	305.339	0	1326.2	277.894	0	0.0603205	1.50983	PSME4	Homo sapiens proteasome (prosome, macropain) activator subunit 4 (PSME4), mRNA.
905.317	276.659	0	1326.16	258.037	0	0.508238	1.46486	RPL13	Homo sapiens ribosomal protein L13 (RPL13), transcript variant 2, mRNA.
187.469	51.143	0	1324.65	199.961	0	4.64077e-14	7.06597	SIDT2	Homo sapiens SID1 transmembrane family, member 2 (SIDT2), mRNA.
342.743	120.816	0	1323.69	142.318	0	1.36658e-09	3.86204	RGL1	Homo sapiens ral guanine nucleotide dissociation stimulator-like 1 (RGL1), mRNA.
1401.93	354.665	0	1320.47	147.405	0	0.792916	0.941894	COASY	Homo sapiens Coenzyme A synthase (COASY), mRNA.
1283.32	520.964	0	1320.43	254.251	0	0.934225	1.02892	DEGS1	Homo sapiens degenerative spermatocyte homolog 1, lipid desaturase (Drosophila) (DEGS1), transcript variant 1, mRNA.
231.598	90.5631	0	1320.42	223.949	0	2.03147e-12	5.70134	PHLDA3	Homo sapiens pleckstrin homology-like domain, family A, member 3 (PHLDA3), mRNA.
1678.99	584.557	0	1320.41	198.559	0	0.33534	0.786431	ZNF207	Homo sapiens zinc finger protein 207 (ZNF207), transcript variant 1, mRNA.
928.955	379.678	0	1319.99	309.989	0	0.167073	1.42095	INPPL1	Homo sapiens inositol polyphosphate phosphatase-like 1 (INPPL1), mRNA.
349.193	117.596	0	1316.7	227.439	0	1.71885e-09	3.77071	TCEAL7	Homo sapiens transcription elongation factor A (SII)-like 7 (TCEAL7), mRNA.
4334.94	1322.9	0	1315.07	650.304	0	0.00110865	0.303366	ACTG1	Homo sapiens actin, gamma 1 (ACTG1), mRNA.
1491.19	533.347	0	1313.04	349.242	0	0.628383	0.880527	MRPL18	Homo sapiens mitochondrial ribosomal protein L18 (MRPL18), nuclear gene encoding mitochondrial protein, mRNA.
1191.47	188.282	0	1311.63	209.403	0	0.661217	1.10085	EIF2AK1	Homo sapiens eukaryotic translation initiation factor 2-alpha kinase 1 (EIF2AK1), mRNA.
1694.16	509.102	0	1311.59	141.118	0	0.289589	0.774181	MRPL27	Homo sapiens mitochondrial ribosomal protein L27 (MRPL27), nuclear gene encoding mitochondrial protein, transcript variant 1, mRNA.
1191.78	381.515	0	1304.57	260.046	0	0.68405	1.09464	SLC44A1	Homo sapiens solute carrier family 44, member 1 (SLC44A1), transcript variant 2, mRNA.
703.421	201.825	0	1304.47	233.995	0	0.00254533	1.85447	STAMBP	Homo sapiens STAM binding protein (STAMBP), transcript variant 2, mRNA.
2603.61	847.318	0	1302.47	202.129	0	0.0138023	0.500256	SFRS2	Homo sapiens splicing factor, arginine/serine-rich 2 (SFRS2), mRNA.
1420.91	517.095	0	1301.96	163.565	0	0.719595	0.91629	ZNF593	Homo sapiens zinc finger protein 593 (ZNF593), mRNA.
1485.27	137.885	0	1301.95	260.349	0	0.574891	0.876573	FAM65A	Homo sapiens family with sequence similarity 65, member A (FAM65A), mRNA.
479.081	138.155	0	1301.01	312.161	0	5.25059e-05	2.71565	ACBD3	Homo sapiens acyl-Coenzyme A binding domain containing 3 (ACBD3), mRNA.
667.984	166.763	0	1299.97	218.562	0	0.0011288	1.94611	LACTB	Homo sapiens lactamase, beta (LACTB), nuclear gene encoding mitochondrial protein, transcript variant 1, mRNA.
201.232	91.5862	0	1299.77	350.26	0	1.48646e-07	6.45903	GRN	Homo sapiens granulin (GRN), transcript variant 1, mRNA.
1733.29	327.334	0	1297.98	186.293	0	0.236429	0.748852	GNG11	Homo sapiens guanine nucleotide binding protein (G protein), gamma 11 (GNG11), mRNA.
2155.35	617.292	0	1295.23	210.465	0	0.0530404	0.600936	HNRPR	Homo sapiens heterogeneous nuclear ribonucleoprotein R (HNRPR), mRNA.
3893.19	714.643	0	1294.99	350.73	0	0.000957706	0.33263	COL8A1	Homo sapiens collagen, type VIII, alpha 1 (COL8A1), transcript variant 2, mRNA.
1349.59	413.493	0	1292.9	160.139	0	0.850054	0.957995	EWSR1	Homo sapiens Ewing sarcoma breakpoint region 1 (EWSR1), transcript variant EWS, mRNA.
1764.02	643.515	0	1291	302.011	0	0.249124	0.731851	C2orf25	Homo sapiens chromosome 2 open reading frame 25 (C2orf25), mRNA.
1028.39	416.482	0	1288.78	259.673	0	0.358184	1.2532	EIF2B4	Homo sapiens eukaryotic translation initiation factor 2B, subunit 4 delta, 67kDa (EIF2B4), transcript variant 1, mRNA.
1137.06	275.127	0	1288.47	206.206	0	0.198824	1.13316	VKORC1	Homo sapiens vitamin K epoxide reductase complex, subunit 1 (VKORC1), transcript variant 1, mRNA.
2111.28	592.927	0	1288.46	170.886	0	0.0592622	0.610273	SGNE1	Homo sapiens secretory granule, neuroendocrine protein 1 (7B2 protein) (SGNE1), mRNA.
659.457	193.807	0	1287.28	339.005	0	0.00741525	1.95202	ID3	Homo sapiens inhibitor of DNA binding 3, dominant negative helix-loop-helix protein (ID3), mRNA.
1226.98	548.058	0	1285.6	275.07	0	0.86852	1.04777	ANAPC5	Homo sapiens anaphase promoting complex subunit 5 (ANAPC5), mRNA.
636.033	163.566	0	1285.09	218.264	0	0.000582853	2.02047	LASS6	Homo sapiens LAG1 longevity assurance homolog 6 (S. cerevisiae) (LASS6), mRNA.
895.023	306.242	0	1283.03	227.841	0	0.0867411	1.43351	CD46	Homo sapiens CD46 antigen, complement regulatory protein (CD46), transcript variant d, mRNA.
729.883	297.709	0	1281.28	192.941	0	0.0132375	1.75547	RPLP1	Homo sapiens ribosomal protein, large, P1 (RPLP1), transcript variant 1, mRNA.
1057.56	399.199	0	1279.64	148.229	0	0.411316	1.20999	BCDIN3	Homo sapiens bin3, bicoid-interacting 3, homolog (Drosophila) (BCDIN3), mRNA.
484.881	196.085	0	1275.9	256.245	0	2.18579e-05	2.63136	C7orf23	Homo sapiens chromosome 7 open reading frame 23 (C7orf23), mRNA.
675.266	273.505	0	1273.73	188.6	0	0.00464561	1.88626	DPF2	Homo sapiens D4, zinc and double PHD fingers family 2 (DPF2), mRNA.
763.94	163.237	0	1272.35	283.671	0	0.0218613	1.6655	SLC26A6	Homo sapiens solute carrier family 26, member 6 (SLC26A6), transcript variant 3, mRNA.
1160.31	420.396	0	1272.2	47.8964	0	0.689882	1.09643	AHCYL1	Homo sapiens S-adenosylhomocysteine hydrolase-like 1 (AHCYL1), mRNA.
1159.35	452.522	0	1270.86	291.562	0	0.719787	1.09618	IGFBP6	Homo sapiens insulin-like growth factor binding protein 6 (IGFBP6), mRNA.
1358.04	554.878	0	1270.47	172.607	0	0.802283	0.935522	CAPN1	Homo sapiens calpain 1, (mu/I) large subunit (CAPN1), mRNA.
793.747	210.59	0	1269.99	143.349	0	0.0227954	1.6	SCRIB	Homo sapiens scribbled homolog (Drosophila) (SCRIB), transcript variant 2, mRNA.
963.637	315.57	0	1269.27	328.531	0	0.253015	1.31716	IARS2	Homo sapiens isoleucine-tRNA synthetase 2, mitochondrial (IARS2), mRNA.
1414.81	504.78	0	1266.85	171.721	0	0.647134	0.895418	C12orf24	Homo sapiens chromosome 12 open reading frame 24 (C12orf24), mRNA.
1551.62	561.346	0	1265.8	253.006	0	0.421419	0.815793	SRPX	Homo sapiens sushi-repeat-containing protein, X-linked (SRPX), mRNA.
424.908	140.107	0	1262.17	189.296	0	2.4917e-07	2.97046	LGALS3BP	Homo sapiens lectin, galactoside-binding, soluble, 3 binding protein (LGALS3BP), mRNA.
1973.92	311.839	0	1261.79	101.956	0	0.0823789	0.639229	MRPL1	Homo sapiens mitochondrial ribosomal protein L1 (MRPL1), nuclear gene encoding mitochondrial protein, mRNA.
233.139	72.3618	0	1261.75	224.628	0	2.30595e-12	5.412	AVPI1	Homo sapiens arginine vasopressin-induced 1 (AVPI1), mRNA.
1250.47	260.973	0	1261.53	115.055	0	0.968645	1.00884	FLJ20625	Homo sapiens hypothetical protein FLJ20625 (FLJ20625), mRNA.
520.838	184.539	0	1261.32	155.079	0	2.40392e-05	2.42172	DNASE2	Homo sapiens deoxyribonuclease II, lysosomal (DNASE2), mRNA.
1094.98	434.211	0	1259.91	350.856	0	0.608865	1.15063	NRD1	Homo sapiens nardilysin (N-arginine dibasic convertase) (NRD1), mRNA.
1288.56	398.026	0	1259.85	118.24	0	0.920481	0.977714	UBXD2	Homo sapiens UBX domain containing 2 (UBXD2), mRNA.
31.8483	10.885	0.00141243	1259.31	203.701	0	3.67799e-38	39.5409	PLA2G4C	Homo sapiens phospholipase A2, group IVC (cytosolic, calcium-independent) (PLA2G4C), mRNA.
641.869	243.526	0	1257.91	219.404	0	0.0018236	1.95977	BRP44	Homo sapiens brain protein 44 (BRP44), mRNA.
759.182	267.997	0	1257	178.074	0	0.0166039	1.65573	BCL2L13	Homo sapiens BCL2-like 13 (apoptosis facilitator) (BCL2L13), nuclear gene encoding mitochondrial protein, mRNA.
1266.04	559.971	0	1256.94	229.129	0	0.979353	0.992808	HADH2	Homo sapiens hydroxyacyl-Coenzyme A dehydrogenase, type II (HADH2), transcript variant 1, mRNA.
1114.87	386.971	0.00670705	1255.88	274.354	0.0146041	0.844938	1.12648	STK24	Homo sapiens serine/threonine kinase 24 (STE20 homolog, yeast) (STK24), transcript variant 2, mRNA.
33.6096	7.33381	0.00141243	1255.28	213.251	0	3.67799e-38	37.349	TM7SF2	Homo sapiens transmembrane 7 superfamily member 2 (TM7SF2), mRNA.
894.476	337.904	0	1254	281.302	0	0.15673	1.40194	PCGF2	Homo sapiens polycomb group ring finger 2 (PCGF2), mRNA.
1101.81	285.088	0	1253.98	107.442	0	0.552258	1.13811	BAG3	Homo sapiens BCL2-associated athanogene 3 (BAG3), mRNA.
1702.33	774.902	0	1253.85	235.468	0	0.338234	0.736549	MRPL23	Homo sapiens mitochondrial ribosomal protein L23 (MRPL23), nuclear gene encoding mitochondrial protein, mRNA.
545.912	209.224	0.00347222	1253.65	255.611	0.000674295	0.0111889	2.29643	CCNDBP1	Homo sapiens cyclin D-type binding-protein 1 (CCNDBP1), transcript variant 2, mRNA.
1055.5	229.551	0	1253.46	345.994	0	0.490675	1.18755	PIAS4	Homo sapiens protein inhibitor of activated STAT, 4 (PIAS4), mRNA.
3389.79	1257.56	0	1252.79	221.203	0	0.00383611	0.369578	RPS21	Homo sapiens ribosomal protein S21 (RPS21), mRNA.
948.63	484.42	0	1252.73	221.445	0	0.329716	1.32057	TMEM5	Homo sapiens transmembrane protein 5 (TMEM5), mRNA.
335.382	115.788	0	1252.3	210.13	0	2.35901e-09	3.73394	CDH10	Homo sapiens cadherin 10, type 2 (T2-cadherin) (CDH10), mRNA.
126.556	57.9481	0	1251.1	203.782	0	2.44247e-15	9.88571	AK1	Homo sapiens adenylate kinase 1 (AK1), mRNA.
827.523	304.867	0	1249.59	134.484	0	0.0591074	1.51003	TMED1	Homo sapiens transmembrane emp24 protein transport domain containing 1 (TMED1), mRNA.
274.804	115.281	0	1248.75	232.982	0	1.99075e-10	4.54415	MAP1LC3B	Homo sapiens microtubule-associated protein 1 light chain 3 beta (MAP1LC3B), mRNA.
1282.58	320.765	0.0782023	1246.52	155.062	0.0584163	0.966404	0.971887	ACOT7	Homo sapiens acyl-CoA thioesterase 7 (ACOT7), transcript variant hBACHd, mRNA.
356.756	119.58	0	1245.36	214.383	0	8.39535e-09	3.4908	ECH1	Homo sapiens enoyl Coenzyme A hydratase 1, peroxisomal (ECH1), mRNA.
891.663	311.161	0	1243.95	75.0418	0	0.349544	1.39508	RBPSUH	Homo sapiens recombining binding protein suppressor of hairless (Drosophila) (RBPSUH), transcript variant 4, mRNA.
82.6106	30.9982	1.59596e-05	1242.31	148.533	0	8.46837e-22	15.0381	PLTP	Homo sapiens phospholipid transfer protein (PLTP), transcript variant 1, mRNA.
425.11	152.028	0	1241.97	293.069	0	1.83332e-05	2.92153	TNFAIP1	Homo sapiens tumor necrosis factor, alpha-induced protein 1 (endothelial) (TNFAIP1), mRNA.
2180.12	531.801	0	1241.85	235.931	0	0.0359583	0.569623	CNN2	Homo sapiens calponin 2 (CNN2), transcript variant 2, mRNA.
1279.08	273.303	0	1240.2	313.426	0	0.899734	0.969599	TMED2	Homo sapiens transmembrane emp24 domain trafficking protein 2 (TMED2), mRNA.
204.464	57.834	0	1239.96	223.409	0	3.95685e-13	6.06444	ANGPTL2	Homo sapiens angiopoietin-like 2 (ANGPTL2), mRNA.
1026.31	293.226	0	1239.96	124.608	0	0.379042	1.20818	DNAJA2	Homo sapiens DnaJ (Hsp40) homolog, subfamily A, member 2 (DNAJA2), mRNA.
1534.21	560.641	0	1238.27	242.779	0	0.401512	0.807109	PSMA3	Homo sapiens proteasome (prosome, macropain) subunit, alpha type, 3 (PSMA3), transcript variant 1, mRNA.
902.405	226.822	0	1235.86	147.11	0	0.134917	1.36951	TCEAL3	Homo sapiens transcription elongation factor A (SII)-like 3 (TCEAL3), transcript variant 1, mRNA.
1304.71	478.966	0	1234.87	133.349	0	0.820774	0.946466	CSTF3	Homo sapiens cleavage stimulation factor, 3' pre-RNA, subunit 3, 77kDa (CSTF3), transcript variant 2, mRNA.
1361.2	544.399	0	1234.74	226.067	0	0.712038	0.907098	TH1L	Homo sapiens TH1-like (Drosophila) (TH1L), transcript variant 1, mRNA.
738.813	171.917	0	1234.55	123.6	0	0.0125771	1.67099	DGCR6	Homo sapiens DiGeorge syndrome critical region gene 6 (DGCR6), mRNA.
582.195	204.549	0	1233.98	207.909	0	0.000300077	2.11953	ARL8B	Homo sapiens ADP-ribosylation factor-like 8B (ARL8B), mRNA.
1068.7	337.796	0	1233.68	243.383	0	0.512353	1.15437	RAC2	Homo sapiens ras-related C3 botulinum toxin substrate 2 (rho family, small GTP binding protein Rac2) (RAC2), mRNA.
952.412	200.53	0	1232.78	293.764	0	0.265729	1.29437	MAPK6	Homo sapiens mitogen-activated protein kinase 6 (MAPK6), mRNA.
1430.74	426.798	0	1232.19	123.669	0	0.523074	0.861226	TRUB2	Homo sapiens TruB pseudouridine (psi) synthase homolog 2 (E. coli) (TRUB2), mRNA.
1321.53	392.794	0	1231.51	291.438	0	0.770274	0.931883	DNAPTP6	Homo sapiens DNA polymerase-transactivated protein 6 (DNAPTP6), mRNA.
783.913	344.967	0	1231.39	194.041	0	0.0634935	1.57083	POMGNT1	Homo sapiens protein O-linked mannose beta1,2-N-acetylglucosaminyltransferase (POMGNT1), mRNA.
944.214	218.991	0	1230.7	170.878	0	0.211363	1.30341	KIAA0409	Homo sapiens KIAA0409 (KIAA0409), mRNA.
1232.24	321.259	0	1229.77	191.908	0	0.992846	0.997989	TMEM43	Homo sapiens transmembrane protein 43 (TMEM43), mRNA.
1382.92	386.916	0	1229.72	161.77	0	0.612442	0.889218	IKBKG	Homo sapiens inhibitor of kappa light polypeptide gene enhancer in B-cells, kinase gamma (IKBKG), mRNA.
719.254	304.615	0	1228.18	265.844	0	0.029265	1.70757	SLC30A9	Homo sapiens solute carrier family 30 (zinc transporter), member 9 (SLC30A9), mRNA.
1334.98	501.513	0.0291673	1228.17	271.526	0.0288271	0.936781	0.919991	PSMA1	Homo sapiens proteasome (prosome, macropain) subunit, alpha type, 1 (PSMA1), transcript variant 1, mRNA.
979.043	235.363	0	1226.28	234.464	0	0.291698	1.25253	PDIA4	Homo sapiens protein disulfide isomerase family A, member 4 (PDIA4), mRNA.
1220.82	391.133	0	1226.21	172.12	0	0.984322	1.00442	WBSCR22	Homo sapiens Williams Beuren syndrome chromosome region 22 (WBSCR22), mRNA.
1562.22	508.466	0	1226.11	242.973	0	0.317082	0.784851	CBFB	Homo sapiens core-binding factor, beta subunit (CBFB), transcript variant 2, mRNA.
1702.08	656.703	0	1224.82	161.804	0	0.235768	0.719601	CYC1	Homo sapiens cytochrome c-1 (CYC1), mRNA.
1372.81	253.132	0	1223.05	176.573	0	0.618014	0.890907	GPR137	Homo sapiens G protein-coupled receptor 137 (GPR137), mRNA.
425.53	180.825	0	1222.8	207.155	0	2.98758e-06	2.87359	LYK5	Homo sapiens protein kinase LYK5 (LYK5), transcript variant 2, mRNA.
1062.16	426.413	0	1221.61	222.385	0	0.57	1.15013	UNC50	Homo sapiens unc-50 homolog (C. elegans) (UNC50), mRNA.
1673.02	549.008	9.97478e-07	1219.99	154.243	0.000727162	0.0582487	0.729211	ITGB4BP	Homo sapiens integrin beta 4 binding protein (ITGB4BP), transcript variant 4, mRNA.
366.267	132.904	0	1217.27	298.94	0	6.66092e-06	3.32345	CD55	Homo sapiens CD55 antigen, decay accelerating factor for complement (Cromer blood group) (CD55), mRNA.
891.605	298.228	0	1215.74	186.475	0	0.140706	1.36355	SRP68	Homo sapiens signal recognition particle 68kDa (SRP68), mRNA.
3909.77	939.791	0	1214.9	117.8	0	0.000507515	0.310734	LMNB2	Homo sapiens lamin B2 (LMNB2), mRNA.
178.878	66.977	0	1214.57	143.492	0	1.16797e-13	6.78993	IRF7	Homo sapiens interferon regulatory factor 7 (IRF7), transcript variant c, mRNA.
166.952	48.0299	0	1210.74	169.426	0	3.41948e-14	7.25201	NEU1	Homo sapiens sialidase 1 (lysosomal sialidase) (NEU1), mRNA.
1156.48	352.808	0	1209.79	206.442	0	0.839106	1.0461	GTF2E2	Homo sapiens general transcription factor IIE, polypeptide 2, beta 34kDa (GTF2E2), mRNA.
1135.62	567.147	0	1208.66	213.837	0	0.83635	1.06432	TMEM14B	Homo sapiens transmembrane protein 14B (TMEM14B), mRNA.
1088.35	414.165	0	1207.96	225.041	0	0.662198	1.10991	DUSP12	Homo sapiens dual specificity phosphatase 12 (DUSP12), mRNA.
592.782	141.278	0	1207.96	179.201	0	0.000501378	2.03778	TJAP1	Homo sapiens tight junction associated protein 1 (peripheral) (TJAP1), mRNA.
634.114	141.622	0	1207.15	245.196	0	0.00234056	1.90369	IKIP	Homo sapiens IKK interacting protein (IKIP), transcript variant 1, mRNA.
1419.05	301.828	0	1206.85	297.271	0	0.515273	0.850464	TAGLN2	Homo sapiens transgelin 2 (TAGLN2), mRNA.
634.304	202.63	0	1206.59	177.309	0	0.00167238	1.90223	SLC24A6	Homo sapiens solute carrier family 24 (sodium/potassium/calcium exchanger), member 6 (SLC24A6), mRNA.
553.765	168.735	0	1206.21	211.422	0	0.000145069	2.17819	EDEM1	Homo sapiens ER degradation enhancer, mannosidase alpha-like 1 (EDEM1), mRNA.
721.78	277.912	0	1206.13	174.412	0	0.020185	1.67105	RABGGTB	Homo sapiens Rab geranylgeranyltransferase, beta subunit (RABGGTB), mRNA.
1554.62	456.982	0	1205.7	486.957	0	0.399246	0.775562	YY1	Homo sapiens YY1 transcription factor (YY1), mRNA.
1650.86	402.564	0	1205	190.175	0	0.201277	0.729923	ABCF1	Homo sapiens ATP-binding cassette, sub-family F (GCN20), member 1 (ABCF1), transcript variant 2, mRNA.
1201.82	323.568	0	1203.79	155.607	0	0.994173	1.00164	EIF3S3	Homo sapiens eukaryotic translation initiation factor 3, subunit 3 gamma, 40kDa (EIF3S3), mRNA.
2452.76	795.827	0	1203.22	143.202	0	0.0119523	0.49056	EWSR1	Homo sapiens Ewing sarcoma breakpoint region 1 (EWSR1), transcript variant EWS-b, mRNA.
1263.95	202.887	0	1202.89	103.029	0	0.827649	0.95169	TNPO2	Homo sapiens transportin 2 (importin 3, karyopherin beta 2b) (TNPO2), mRNA.
1609.53	613.205	0	1199.82	242.086	0	0.281766	0.745446	MRPS22	Homo sapiens mitochondrial ribosomal protein S22 (MRPS22), nuclear gene encoding mitochondrial protein, mRNA.
460.714	106.548	0	1198.41	365.197	0	0.00130024	2.60121	SPOCK	Homo sapiens sparc/osteonectin, cwcv and kazal-like domains proteoglycan (testican) (SPOCK), mRNA.
775.973	212.814	0	1198.05	222.378	0	0.0360452	1.54393	RIP	Homo sapiens RPA interacting protein (RIP), transcript variant 1, mRNA.
577.414	223.017	0	1196.81	224.679	0	0.000787504	2.0727	IL13RA1	Homo sapiens interleukin 13 receptor, alpha 1 (IL13RA1), mRNA.
476.913	143.166	0	1195.81	115.83	0	8.79879e-06	2.5074	IRF1	Homo sapiens interferon regulatory factor 1 (IRF1), mRNA.
505.074	203.369	0	1195.78	265.869	0	0.000352724	2.36752	CPD	Homo sapiens carboxypeptidase D (CPD), mRNA.
342.081	115.138	0	1195.73	101.505	0	8.22532e-09	3.49546	ZNF672	Homo sapiens zinc finger protein 672 (ZNF672), mRNA.
491.381	124.223	0	1195.64	198.735	0	1.62671e-05	2.43323	AK3	Homo sapiens adenylate kinase 3 (AK3), mRNA.
1000.41	239.273	0	1195.29	245.67	0	0.419958	1.1948	ZNF512	Homo sapiens zinc finger protein 512 (ZNF512), mRNA.
1081.06	290.952	0	1195.13	155.411	0	0.647062	1.10551	NIT2	Homo sapiens nitrilase family, member 2 (NIT2), mRNA.
568.015	140.152	0	1195.06	195.509	0	0.00027917	2.10392	ASB1	Homo sapiens ankyrin repeat and SOCS box-containing 1 (ASB1), mRNA.
882.259	261.15	0	1194.93	246.58	0	0.16223	1.3544	OXSR1	Homo sapiens oxidative-stress responsive 1 (OXSR1), mRNA.
730.039	267.587	0	1193.7	250.056	0	0.237051	1.63512	STOM	Homo sapiens stomatin (STOM), transcript variant 1, mRNA.
1459.45	395.807	0	1192.29	311.806	0	0.42828	0.816943	AADACL1	Homo sapiens arylacetamide deacetylase-like 1 (AADACL1), mRNA.
263.112	118.702	0	1192.11	234.221	0	9.06494e-10	4.53081	ZNFX1	Homo sapiens zinc finger, NFX1-type containing 1 (ZNFX1), mRNA.
538.78	154.005	0	1192.07	137.237	0	0.000107514	2.21253	GSDMDC1	Homo sapiens gasdermin domain containing 1 (GSDMDC1), mRNA.
1024.71	370.555	0	1192	252.179	0	0.518046	1.16325	XYLT2	Homo sapiens xylosyltransferase II (XYLT2), mRNA.
2107.12	693.023	0	1189.89	202.124	0	0.0337531	0.5647	BXDC2	Homo sapiens brix domain containing 2 (BXDC2), mRNA.
1168.82	387.222	0	1189.33	160.02	0	0.937934	1.01755	RP1-112K5.2	Homo sapiens hypothetical protein DT1P1A10 (RP1-112K5.2), mRNA.
600.937	204.946	0	1189.06	225.491	0	0.000876082	1.97867	KIAA1191	Homo sapiens KIAA1191 (KIAA1191), mRNA.
728.176	286.033	0	1189.01	325.017	0	0.0652825	1.63286	CTTN	Homo sapiens cortactin (CTTN), transcript variant 2, mRNA.
829.198	224.299	0	1188.68	157.241	0	0.084869	1.43353	PHACTR4	Homo sapiens phosphatase and actin regulator 4 (PHACTR4), mRNA.
1227.9	442.213	0	1188.57	213.118	0	0.891033	0.967972	TXNDC14	Homo sapiens thioredoxin domain containing 14 (TXNDC14), mRNA.
670.017	186.256	0	1188.28	262.272	0	0.00968175	1.7735	TEX2	Homo sapiens testis expressed sequence 2 (TEX2), mRNA.
1641.91	319.947	0	1185.89	138.7	0	0.188129	0.722265	BCKDK	Homo sapiens branched chain ketoacid dehydrogenase kinase (BCKDK), mRNA.
236.49	100.152	0	1185.79	269.022	0	1.0307e-08	5.0141	FTH1	Homo sapiens ferritin, heavy polypeptide 1 (FTH1), mRNA.
717.524	252.897	0	1184.85	60.7581	0	0.0171372	1.6513	NDUFA7	Homo sapiens NADH dehydrogenase (ubiquinone) 1 alpha subcomplex, 7, 14.5kDa (NDUFA7), mRNA.
583.143	186.043	0	1184.01	166.215	0	0.000535934	2.0304	JOSD1	Homo sapiens Josephin domain containing 1 (JOSD1), mRNA.
1006.56	369.075	0	1183.86	237.87	0	0.484386	1.17614	GNAI2	Homo sapiens guanine nucleotide binding protein (G protein), alpha inhibiting activity polypeptide 2 (GNAI2), mRNA.
734.155	159.994	0	1183.85	230.743	0	0.021728	1.61253	RAB5A	Homo sapiens RAB5A, member RAS oncogene family (RAB5A), mRNA.
1151.03	449.705	0	1182.01	213.276	0	0.915096	1.02692	SLC25A6	Homo sapiens solute carrier family 25 (mitochondrial carrier; adenine nucleotide translocator), member 6 (SLC25A6), mRNA.
2581.85	906.049	0	1181.69	246.775	0	0.00980955	0.457691	DKC1	Homo sapiens dyskeratosis congenita 1, dyskerin (DKC1), mRNA.
806.404	180.099	0	1181.39	182.539	0	0.0669374	1.46501	HIBADH	Homo sapiens 3-hydroxyisobutyrate dehydrogenase (HIBADH), mRNA.
1381.26	571.431	0	1180.89	59.5035	0	0.572196	0.854937	DDEF1	Homo sapiens development and differentiation enhancing factor 1 (DDEF1), mRNA.
522.132	207.007	0	1179.66	317.565	0	0.00266646	2.25931	IGFBP2	Homo sapiens insulin-like growth factor binding protein 2, 36kDa (IGFBP2), mRNA.
968.722	206.82	0	1178.28	199.542	0	0.361771	1.21633	MAMDC2	Homo sapiens MAM domain containing 2 (MAMDC2), mRNA.
1236.75	334.155	0	1177.78	220.592	0	0.829892	0.95232	LCE2A	Homo sapiens late cornified envelope 2A (LCE2A), mRNA.
2365.31	938.008	0	1177.63	167.262	0	0.0329689	0.497877	NME4	Homo sapiens non-metastatic cells 4, protein expressed in (NME4), mRNA.
554.495	164.207	0	1177.23	199.009	0	0.000235982	2.12306	VGLL4	Homo sapiens vestigial like 4 (Drosophila) (VGLL4), mRNA.
489.317	169.702	0	1176.2	232.022	0	3.51341e-05	2.40376	TYSND1	Homo sapiens trypsin domain containing 1 (TYSND1), mRNA.
433.106	89.5966	0	1170.22	236.739	0	4.65025e-06	2.70193	LEPREL1	Homo sapiens leprecan-like 1 (LEPREL1), mRNA.
612.654	289.172	0	1170.11	194.588	0	0.00827633	1.9099	CYLN2	Homo sapiens cytoplasmic linker 2 (CYLN2), transcript variant 2, mRNA.
997.846	283.527	0	1168.62	195.373	0	0.465331	1.17114	CCDC44	Homo sapiens coiled-coil domain containing 44 (CCDC44), mRNA.
966.524	305.025	0	1168.54	134.588	0	0.37733	1.20901	POP5	Homo sapiens processing of precursor 5, ribonuclease P/MRP subunit (S. cerevisiae) (POP5), transcript variant 1, mRNA.
412.413	182.297	0	1167.82	195.732	0	5.67699e-06	2.83169	PROCR	Homo sapiens protein C receptor, endothelial (EPCR) (PROCR), mRNA.
1049.08	398.251	0	1166.62	257.782	0	0.667851	1.11204	DDX3X	Homo sapiens DEAD (Asp-Glu-Ala-Asp) box polypeptide 3, X-linked (DDX3X), transcript variant 2, mRNA.
677.182	246.019	0	1166.45	260.485	0	0.0180427	1.72251	QDPR	Homo sapiens quinoid dihydropteridine reductase (QDPR), mRNA.
720.016	332.253	0	1166.1	258.872	0	0.0666366	1.61954	PANK2	Homo sapiens pantothenate kinase 2 (Hallervorden-Spatz syndrome) (PANK2), transcript variant 3, mRNA.
655.407	343.94	0	1165.9	284.506	0	0.0476287	1.7789	ENC1	Homo sapiens ectodermal-neural cortex (with BTB-like domain) (ENC1), mRNA.
2516.93	636.271	0	1164.95	153.187	0	0.00779663	0.462846	DEK	Homo sapiens DEK oncogene (DNA binding) (DEK), mRNA.
1154.55	609.232	0	1164.62	216.751	0	0.978542	1.00872	ALCAM	Homo sapiens activated leukocyte cell adhesion molecule (ALCAM), mRNA.
682.779	295.665	0	1164.29	309.044	0	0.0512094	1.70523	LAPTM4B	Homo sapiens lysosomal associated protein transmembrane 4 beta (LAPTM4B), mRNA.
1345.59	280.959	0	1163.8	203.97	0	0.534513	0.864898	DDX18	Homo sapiens DEAD (Asp-Glu-Ala-Asp) box polypeptide 18 (DDX18), mRNA.
659.451	259.41	0	1161.15	204.087	0	0.0109398	1.76078	RHBDD2	Homo sapiens rhomboid domain containing 2 (RHBDD2), mRNA.
406.195	175.516	0	1161.05	236.455	0	9.06302e-06	2.85834	PRPSAP2	Homo sapiens phosphoribosyl pyrophosphate synthetase-associated protein 2 (PRPSAP2), mRNA.
1344.18	519.483	0	1160.32	144.531	0	0.572948	0.863223	MRPS30	Homo sapiens mitochondrial ribosomal protein S30 (MRPS30), nuclear gene encoding mitochondrial protein, mRNA.
1137.59	314.993	0	1160.06	149.692	0	0.930239	1.01975	GLA	Homo sapiens galactosidase, alpha (GLA), mRNA.
1447.23	355.447	0	1159.48	138.038	0	0.35396	0.801175	C6orf153	Homo sapiens chromosome 6 open reading frame 153 (C6orf153), mRNA.
807.224	285.234	0	1158.16	127.857	0	0.0923628	1.43474	MAPBPIP	Homo sapiens mitogen-activated protein-binding protein-interacting protein (MAPBPIP), mRNA.
1294.57	667.564	0	1158.06	176.966	0	0.736746	0.894551	mimitin	Homo sapiens Myc-induced mitochondria protein (mimitin), mRNA.
1700.72	539.127	0	1157.59	181	0	0.127107	0.680648	VPS29	Homo sapiens vacuolar protein sorting 29 (yeast) (VPS29), transcript variant 1, mRNA.
1097.06	375.252	0	1157.56	215.148	0	0.809953	1.05514	DPM1	Homo sapiens dolichyl-phosphate mannosyltransferase polypeptide 1, catalytic subunit (DPM1), mRNA.
661.117	177.584	0	1157.55	292.88	0	0.0197377	1.7509	CPOX	Homo sapiens coproporphyrinogen oxidase (CPOX), mRNA.
1396.73	401.428	0	1157.03	220.705	0	0.426381	0.828383	SH3BGRL3	Homo sapiens SH3 domain binding glutamic acid-rich protein like 3 (SH3BGRL3), mRNA.
1196.61	438.367	0	1154.36	182.957	0	0.88148	0.964692	PSARL	Homo sapiens presenilin associated, rhomboid-like (PSARL), mRNA.
446.717	139.552	0	1153.91	224.581	0	6.21463e-06	2.5831	RIOK3	Homo sapiens RIO kinase 3 (yeast) (RIOK3), transcript variant 1, mRNA.
706.558	280.475	0	1153.61	229.74	0	0.0327371	1.63271	RPL22	Homo sapiens ribosomal protein L22 (RPL22), mRNA.
1304.78	402.961	0	1152.56	223.622	0	0.594374	0.883342	POP4	Homo sapiens processing of precursor 4, ribonuclease P/MRP subunit (S. cerevisiae) (POP4), mRNA.
831.29	275.114	0	1151.22	267.232	0	0.153533	1.38486	BCAT1	Homo sapiens branched chain aminotransferase 1, cytosolic (BCAT1), mRNA.
402.769	135.357	0	1150.64	118.782	0	5.76173e-07	2.85682	C12orf47	Homo sapiens chromosome 12 open reading frame 47 (C12orf47), mRNA.
736.429	203.783	0	1150.05	136.169	0	0.0312641	1.56166	WFS1	Homo sapiens Wolfram syndrome 1 (wolframin) (WFS1), mRNA.
1334.1	493.057	0	1149.54	293.794	0	0.577591	0.861662	SPP1	Homo sapiens secreted phosphoprotein 1 (osteopontin, bone sialoprotein I, early T-lymphocyte activation 1) (SPP1), mRNA.
1215.63	423.218	0	1149.26	259.751	0	0.81693	0.945398	TBC1D2	Homo sapiens TBC1 domain family, member 2 (TBC1D2), mRNA.
3101.37	1126.63	0	1147.9	274.65	0	0.00352625	0.370129	EMP1	Homo sapiens epithelial membrane protein 1 (EMP1), mRNA.
295.388	78.1441	0.416264	1147.66	145.527	0.194871	1.97881e-05	3.88527	MDK	Homo sapiens midkine (neurite growth-promoting factor 2) (MDK), transcript variant 1, mRNA.
2423.47	1192.29	0	1146.96	197.231	0	0.0681839	0.473272	HNRPA2B1	Homo sapiens heterogeneous nuclear ribonucleoprotein A2/B1 (HNRPA2B1), transcript variant A2, mRNA.
776.476	283.908	0	1146.61	301.9	0	0.121934	1.47668	CPNE3	Homo sapiens copine III (CPNE3), mRNA.
377.168	111.994	0	1145.8	113.054	0	1.56988e-07	3.03791	IER5	Homo sapiens immediate early response 5 (IER5), mRNA.
1084.17	326.931	0	1145.39	247.763	0	0.810804	1.05647	GLE1L	Homo sapiens GLE1 RNA export mediator-like (yeast) (GLE1L), transcript variant 1, mRNA.
540.992	225.114	0	1145.34	271.402	0	0.00299759	2.11711	BTBD10	Homo sapiens BTB (POZ) domain containing 10 (BTBD10), mRNA.
854.102	253.352	0	1143.6	243.616	0	0.184995	1.33895	TNFSF4	Homo sapiens tumor necrosis factor (ligand) superfamily, member 4 (tax-transcriptionally activated glycoprotein 1, 34kDa) (TNFSF4), mRNA.
1272.9	231.889	0	1142.61	124.713	0	0.640452	0.897648	PPP2R1A	Homo sapiens protein phosphatase 2 (formerly 2A), regulatory subunit A (PR 65), alpha isoform (PPP2R1A), mRNA.
610.149	316.879	0	1142.06	229.314	0	0.0185243	1.87177	YTHDF1	Homo sapiens YTH domain family, member 1 (YTHDF1), mRNA.
1477.83	406.726	0	1140.97	135.179	0	0.284988	0.772061	C20orf155	Homo sapiens chromosome 20 open reading frame 155 (C20orf155), mRNA.
785.839	262.81	0	1140.83	197.707	0	0.0740761	1.45173	RDX	Homo sapiens radixin (RDX), mRNA.
787.594	290.343	0	1139.39	182.69	0	0.0932694	1.44667	SEC24C	Homo sapiens SEC24 related gene family, member C (S. cerevisiae) (SEC24C), transcript variant 2, mRNA.
619.308	157.065	0	1138.21	151.934	0	0.00296239	1.83788	TAF10	Homo sapiens TAF10 RNA polymerase II, TATA box binding protein (TBP)-associated factor, 30kDa (TAF10), mRNA.
1231.23	377.488	0	1137.95	242.849	0	0.737711	0.924241	PRPSAP1	Homo sapiens phosphoribosyl pyrophosphate synthetase-associated protein 1 (PRPSAP1), mRNA.
861.136	261.809	0	1137.44	170.699	0	0.188457	1.32086	KCTD5	Homo sapiens potassium channel tetramerisation domain containing 5 (KCTD5), mRNA.
752.072	219.284	0	1136.62	127.05	0	0.0467654	1.51131	PAFAH1B1	Homo sapiens platelet-activating factor acetylhydrolase, isoform Ib, alpha subunit 45kDa (PAFAH1B1), mRNA.
621.5	244.48	0	1135.86	255.979	0	0.011857	1.82761	OAZ2	Homo sapiens ornithine decarboxylase antizyme 2 (OAZ2), mRNA.
1456.73	466.647	0	1132.4	154.881	0	0.296863	0.777354	PDHA1	Homo sapiens pyruvate dehydrogenase (lipoamide) alpha 1 (PDHA1), mRNA.
800.067	358.475	0	1132.05	210.19	0	0.169756	1.41495	C14orf166	Homo sapiens chromosome 14 open reading frame 166 (C14orf166), mRNA.
945.891	387.284	0	1131.42	197.251	0	0.468885	1.19614	MRPL46	Homo sapiens mitochondrial ribosomal protein L46 (MRPL46), nuclear gene encoding mitochondrial protein, mRNA.
713.579	208.47	0	1131.4	67.8551	0	0.025743	1.58553	RAB3GAP2	Homo sapiens RAB3 GTPase activating protein subunit 2 (non-catalytic) (RAB3GAP2), mRNA.
700.397	204.528	0	1130.02	120.14	0	0.020454	1.61339	IXL	Homo sapiens intersex-like (Drosophila) (IXL), mRNA.
794.641	341.067	0	1129.84	269.4	0	0.181664	1.42183	LANCL1	Homo sapiens LanC lantibiotic synthetase component C-like 1 (bacterial) (LANCL1), mRNA.
667.939	171.137	0	1129.51	205.377	0	0.0106279	1.69104	PPME1	Homo sapiens protein phosphatase methylesterase 1 (PPME1), mRNA.
1266.56	472.219	0	1128.19	195.388	0	0.644378	0.890755	PRPS1	Homo sapiens phosphoribosyl pyrophosphate synthetase 1 (PRPS1), mRNA.
1309.79	489.816	0	1127.9	284.079	0	0.577981	0.861131	NDUFA9	Homo sapiens NADH dehydrogenase (ubiquinone) 1 alpha subcomplex, 9, 39kDa (NDUFA9), mRNA.
1054.75	288.463	0	1126.62	154.036	0	0.939008	1.06814	SFRS14	Homo sapiens splicing factor, arginine/serine-rich 14 (SFRS14), transcript variant 2, mRNA.
957.667	374.336	0	1122.07	180.757	0	0.509327	1.17167	MAP2K1	Homo sapiens mitogen-activated protein kinase kinase 1 (MAP2K1), mRNA.
143.97	41.2012	0	1122.02	157.272	0	1.46548e-14	7.7934	SLC25A15	Homo sapiens solute carrier family 25 (mitochondrial carrier; ornithine transporter) member 15 (SLC25A15), nuclear gene encoding mitochondrial protein, mRNA.
1221.93	429.544	0	1121.29	218.018	0	0.717463	0.917634	EIF2S3	Homo sapiens eukaryotic translation initiation factor 2, subunit 3 gamma, 52kDa (EIF2S3), mRNA.
2395.74	628.282	0	1118.03	257.714	0	0.00926337	0.466672	ARL6IP	Homo sapiens ADP-ribosylation factor-like 6 interacting protein (ARL6IP), mRNA.
1033.41	310.242	0	1117.42	220.132	0	0.724912	1.08129	MAP4K2	Homo sapiens mitogen-activated protein kinase kinase kinase kinase 2 (MAP4K2), mRNA.
769.835	234.485	0	1117.26	168.15	0	0.0743397	1.4513	CGGBP1	Homo sapiens CGG triplet repeat binding protein 1 (CGGBP1), transcript variant 2, mRNA.
1250.63	105.869	0	1116.46	108.588	0	0.62405	0.892712	ZYX	Homo sapiens zyxin (ZYX), transcript variant 1, mRNA.
137.21	57.4265	0	1116.05	174.444	0	1.75416e-14	8.13387	NDRG1	Homo sapiens N-myc downstream regulated gene 1 (NDRG1), mRNA.
1526.75	422.913	0	1116.04	125.936	0	0.203219	0.730989	PDCD5	Homo sapiens programmed cell death 5 (PDCD5), mRNA.
858.046	131.929	0	1115.93	92.5098	0	0.215484	1.30055	YY1AP1	Homo sapiens YY1 associated protein 1 (YY1AP1), transcript variant 3, mRNA.
754.383	197.549	0.146319	1115.26	109.505	0.0398991	0.169842	1.47838	MACF1	Homo sapiens microtubule-actin crosslinking factor 1 (MACF1), transcript variant 1, mRNA.
516.558	205.583	0	1114.69	239.263	0	0.00107166	2.15791	CAV2	Homo sapiens caveolin 2 (CAV2), transcript variant 1, mRNA.
859.803	248.767	0	1114.19	241.864	0	0.24456	1.29586	LOC221955	Homo sapiens KCCR13L (LOC221955), mRNA.
774.67	311.686	0.00461234	1114.12	229.157	0.0103778	0.39316	1.43818	DDX17	Homo sapiens DEAD (Asp-Glu-Ala-Asp) box polypeptide 17 (DDX17), transcript variant 2, mRNA.
724.34	297.149	0	1114.03	127.354	0	0.0649208	1.538	MICA	Homo sapiens MHC class I polypeptide-related sequence A (MICA), mRNA.
324.221	94.8895	0	1113.46	225.189	0	5.03203e-08	3.43427	BLCAP	Homo sapiens bladder cancer associated protein (BLCAP), mRNA.
971.21	201.525	0	1111.72	104.824	0	0.534357	1.14468	CALR	Homo sapiens calreticulin (CALR), mRNA.
1038.15	288.015	0	1111.46	195.377	0	0.757282	1.07061	LOC84661	Homo sapiens dpy-30-like protein (LOC84661), mRNA.
1651.61	401.41	0	1111.05	290.142	0	0.137091	0.672708	TMEM123	Homo sapiens transmembrane protein 123 (TMEM123), mRNA.
1118.76	331.872	0	1109.12	204.829	0	0.656125	0.991382	CCDC34	Homo sapiens coiled-coil domain containing 34 (CCDC34), transcript variant 1, mRNA.
365.452	162.338	0.0281528	1109.05	214.843	0.00881372	0.000990298	3.03472	TTC3	Homo sapiens tetratricopeptide repeat domain 3 (TTC3), transcript variant 1, mRNA.
2255.52	796.446	0	1108.64	253.67	0	0.0174807	0.491522	SIVA	Homo sapiens CD27-binding (Siva) protein (SIVA), transcript variant 2, mRNA.
1410.08	286.348	0	1108.59	127.144	0	0.317371	0.786192	SUCLG1	Homo sapiens succinate-CoA ligase, GDP-forming, alpha subunit (SUCLG1), mRNA.
1162.87	376.921	0	1108.39	242.952	0	0.838414	0.953157	SURF5	Homo sapiens surfeit 5 (SURF5), transcript variant a, mRNA.
497.682	211.68	0	1108.11	213.537	0	0.000439195	2.22653	MGC14376	Homo sapiens hypothetical protein MGC14376 (MGC14376), transcript variant 1, mRNA.
1049.04	379.653	0	1107.83	152.274	0	0.814832	1.05604	UQCRC1	Homo sapiens ubiquinol-cytochrome c reductase core protein I (UQCRC1), mRNA.
2861.94	1041.85	0	1107.64	236.772	0	0.00445648	0.387024	HNRPD	Homo sapiens heterogeneous nuclear ribonucleoprotein D (AU-rich element RNA binding protein 1, 37kDa) (HNRPD), transcript variant 4, mRNA.
765.143	234.898	0	1106.77	205.076	0	0.0770973	1.44648	SNX17	Homo sapiens sorting nexin 17 (SNX17), mRNA.
1253.09	469.371	0	1105.52	345.645	0	0.661038	0.882229	EIF2AK2	Homo sapiens eukaryotic translation initiation factor 2-alpha kinase 2 (EIF2AK2), mRNA.
1174.07	260.289	0	1105.28	255.257	0	0.800881	0.941408	TXNDC	Homo sapiens thioredoxin domain containing (TXNDC), mRNA.
242.427	82.7437	0	1102.61	119.743	0	4.89114e-11	4.54823	CD68	Homo sapiens CD68 antigen (CD68), mRNA.
440.275	111.67	0	1100.81	112.282	0	9.40797e-06	2.50027	TMEM41B	Homo sapiens transmembrane protein 41B (TMEM41B), mRNA.
661.661	178.72	0	1100.61	203.702	0	0.0134544	1.6634	SPIRE1	Homo sapiens spire homolog 1 (Drosophila) (SPIRE1), mRNA.
834.864	224.909	0	1099.8	200.914	0	0.192978	1.31734	TMEM115	Homo sapiens transmembrane protein 115 (TMEM115), mRNA.
578.016	239.813	0	1096.53	120.803	0	0.00482295	1.89707	LPIN1	Homo sapiens lipin 1 (LPIN1), mRNA.
636.172	155.869	0	1094.94	160.045	0	0.00821707	1.72113	HAX1	Homo sapiens HCLS1 associated protein X-1 (HAX1), transcript variant 2, mRNA.
387.627	147.763	0	1093.21	253.033	0	3.05415e-05	2.82025	CYBRD1	Homo sapiens cytochrome b reductase 1 (CYBRD1), mRNA.
929.408	301.017	0	1092.03	150.429	0	0.455949	1.17497	AP1B1	Homo sapiens adaptor-related protein complex 1, beta 1 subunit (AP1B1), transcript variant 1, mRNA.
632.502	281.425	0	1091.95	210.619	0	0.0236094	1.72639	EFEMP2	Homo sapiens EGF-containing fibulin-like extracellular matrix protein 2 (EFEMP2), mRNA.
529.798	243.24	0	1089.67	121.157	0	0.00247043	2.05677	ANTXR1	Homo sapiens anthrax toxin receptor 1 (ANTXR1), transcript variant 1, mRNA.
363.349	168.12	0	1089.65	177.414	0	2.64248e-06	2.99892	PRKD2	Homo sapiens protein kinase D2 (PRKD2), mRNA.
1380.54	219.369	0	1089.47	188.414	0	0.324452	0.789158	TUBB3	Homo sapiens tubulin, beta 3 (TUBB3), mRNA.
474.965	202.167	0	1088.85	170.304	0	0.000249636	2.2925	SEC11L3	Homo sapiens SEC11-like 3 (S. cerevisiae) (SEC11L3), mRNA.
1077.12	391.45	0	1088.66	239.319	0	0.965273	1.01071	RNF34	Homo sapiens ring finger protein 34 (RNF34), transcript variant 2, mRNA.
1328.25	319.685	0	1088.45	180.61	0	0.40188	0.819461	TIPARP	Homo sapiens TCDD-inducible poly(ADP-ribose) polymerase (TIPARP), mRNA.
1027.76	533.048	0	1088.12	265.738	0	0.860682	1.05873	MRPL39	Homo sapiens mitochondrial ribosomal protein L39 (MRPL39), nuclear gene encoding mitochondrial protein, transcript variant 1, mRNA.
863.479	188.683	0	1086.83	130.042	0	0.281037	1.25866	DPM3	Homo sapiens dolichyl-phosphate mannosyltransferase polypeptide 3 (DPM3), transcript variant 1, mRNA.
534.802	195.869	0	1085.13	149.699	0	0.000839526	2.02904	GUSB	Homo sapiens glucuronidase, beta (GUSB), mRNA.
357.55	112.125	0	1082.65	212.267	0	2.8514e-07	3.02796	E2F7	Homo sapiens E2F transcription factor 7 (E2F7), mRNA.
609.201	241.558	0	1080.42	604.263	0	0.209802	1.7735	MCART1	Homo sapiens mitochondrial carrier triple repeat 1 (MCART1), mRNA.
801.029	347.042	0	1080.24	169.543	0	0.231215	1.34856	C6orf125	Homo sapiens chromosome 6 open reading frame 125 (C6orf125), mRNA.
681.614	181.555	0	1079.14	205.504	0	0.0262644	1.58321	ECHDC2	Homo sapiens enoyl Coenzyme A hydratase domain containing 2 (ECHDC2), mRNA.
1309.41	364.074	0	1077.99	223.372	0	0.419385	0.823269	DDX21	Homo sapiens DEAD (Asp-Glu-Ala-Asp) box polypeptide 21 (DDX21), mRNA.
978.368	400.132	0	1077.76	189.466	0	0.702138	1.10159	TMEM126B	Homo sapiens transmembrane protein 126B (TMEM126B), mRNA.
664.146	244.961	0	1077.36	203.929	0	0.025388	1.62217	TUSC4	Homo sapiens tumor suppressor candidate 4 (TUSC4), mRNA.
1343.49	762.84	0	1073.66	206.22	0	0.554259	0.799162	PSMD14	Homo sapiens proteasome (prosome, macropain) 26S subunit, non-ATPase, 14 (PSMD14), mRNA.
1578.03	490.696	0	1073.16	292.115	0	0.150852	0.680059	PRDX3	Homo sapiens peroxiredoxin 3 (PRDX3), nuclear gene encoding mitochondrial protein, transcript variant 2, mRNA.
487.21	162.702	0	1072.95	274.478	0	0.00154717	2.20224	LITAF	Homo sapiens lipopolysaccharide-induced TNF factor (LITAF), mRNA.
923.587	326.202	0	1071.96	242.261	0	0.527127	1.16065	COPB2	Homo sapiens coatomer protein complex, subunit beta 2 (beta prime) (COPB2), mRNA.
1069.52	426.21	0	1071.9	184.281	0	0.99303	1.00223	ECHS1	Homo sapiens enoyl Coenzyme A hydratase, short chain, 1, mitochondrial (ECHS1), nuclear gene encoding mitochondrial protein, mRNA.
1416.01	336.029	0	1071.79	145.088	0	0.252755	0.756912	ITPR3	Homo sapiens inositol 1,4,5-triphosphate receptor, type 3 (ITPR3), mRNA.
1448.86	408.334	0	1070.13	144.202	0	0.217046	0.738604	SRRM1	Homo sapiens serine/arginine repetitive matrix 1 (SRRM1), mRNA.
1163.87	435.649	0	1069.16	203.171	0	0.733227	0.918625	APPBP1	Homo sapiens amyloid beta precursor protein binding protein 1 (APPBP1), transcript variant 1, mRNA.
954.724	272.981	0	1068.93	275.649	0	0.281737	1.11962	ID1	Homo sapiens inhibitor of DNA binding 1, dominant negative helix-loop-helix protein (ID1), transcript variant 2, mRNA.
348.421	130.983	0	1068.6	102.371	0	2.80078e-07	3.06697	APAF1	Homo sapiens apoptotic peptidase activating factor (APAF1), transcript variant 5, mRNA.
774.199	244.287	0	1068.39	201.315	0	0.125471	1.37999	UBE2D3	Homo sapiens ubiquitin-conjugating enzyme E2D 3 (UBC4/5 homolog, yeast) (UBE2D3), transcript variant 6, mRNA.
1040.67	330.554	0	1068.04	162.054	0	0.907335	1.02631	MORF4L1	Homo sapiens mortality factor 4 like 1 (MORF4L1), transcript variant 1, mRNA.
945.652	322.459	0	1067.66	158.401	0	0.579855	1.12902	PTPNS1	Homo sapiens protein tyrosine phosphatase, non-receptor type substrate 1 (PTPNS1), mRNA.
1095.57	429.945	0	1067.52	185.972	0	0.918689	0.974392	OSTF1	Homo sapiens osteoclast stimulating factor 1 (OSTF1), mRNA.
1379.86	447.737	0	1066.86	209.748	0	0.318479	0.773165	CSE1L	Homo sapiens CSE1 chromosome segregation 1-like (yeast) (CSE1L), transcript variant 2, mRNA.
424.592	136.214	0	1066.62	209.805	0	1.25924e-05	2.51211	NFE2L1	Homo sapiens nuclear factor (erythroid-derived 2)-like 1 (NFE2L1), mRNA.
1354.65	369.886	0	1066.47	150.916	0	0.319962	0.787269	RSL1D1	Homo sapiens ribosomal L1 domain containing 1 (RSL1D1), mRNA.
259.675	71.5371	0	1065.56	165.084	0	3.37614e-10	4.10344	YPEL5	Homo sapiens yippee-like 5 (Drosophila) (YPEL5), mRNA.
999.223	265.348	0	1065.15	316.7	0	0.805402	1.06598	SLC7A1	Homo sapiens solute carrier family 7 (cationic amino acid transporter, y+ system), member 1 (SLC7A1), mRNA.
916.221	182.366	0	1064.29	124.276	0	0.489585	1.16161	FAM38A	Homo sapiens family with sequence similarity 38, member A (FAM38A), mRNA.
968.41	344.374	0	1064.09	188.774	0	0.678707	1.0988	HBLD1	Homo sapiens HESB like domain containing 1 (HBLD1), mRNA.
1020.46	342.511	0	1063.29	176.31	0	0.853252	1.04197	CASP3	Homo sapiens caspase 3, apoptosis-related cysteine peptidase (CASP3), transcript variant beta, mRNA.
816.126	140.278	0	1063.14	143.25	0	0.212614	1.30266	SDHC	Homo sapiens succinate dehydrogenase complex, subunit C, integral membrane protein, 15kDa (SDHC), nuclear gene encoding mitochondrial protein, mRNA.
991.019	340.716	0	1061.99	116.088	0	0.756662	1.07162	TOP2B	Homo sapiens topoisomerase (DNA) II beta 180kDa (TOP2B), mRNA.
1398.55	528.521	0	1061.71	153.85	0	0.302838	0.759151	H2AFX	Homo sapiens H2A histone family, member X (H2AFX), mRNA.
708.43	248.514	0	1061.14	277.678	0	0.101195	1.49787	ARL2BP	Homo sapiens ADP-ribosylation factor-like 2 binding protein (ARL2BP), mRNA.
704.226	235.976	0	1059.58	159.13	0	0.0493585	1.5046	MRPS10	Homo sapiens mitochondrial ribosomal protein S10 (MRPS10), nuclear gene encoding mitochondrial protein, mRNA.
1394.94	414.475	0	1059.47	356.075	0	0.325853	0.759511	DC2	Homo sapiens DC2 protein (DC2), mRNA.
1783.98	475.226	0	1058.79	206.983	0	0.0490459	0.593498	ARPC5L	Homo sapiens actin related protein 2/3 complex, subunit 5-like (ARPC5L), mRNA.
768.007	365.724	0	1058.74	224.109	0	0.240461	1.37855	ALDH7A1	Homo sapiens aldehyde dehydrogenase 7 family, member A1 (ALDH7A1), mRNA.
403.916	156.235	0	1058.68	183.567	0	9.31071e-06	2.62104	BCAS4	Homo sapiens breast carcinoma amplified sequence 4 (BCAS4), transcript variant 1, mRNA.
1389.27	446.352	0.0915775	1057.49	172.133	0.0456805	0.622998	0.761185	SNX3	Homo sapiens sorting nexin 3 (SNX3), transcript variant 3, mRNA.
697.373	208.447	0	1057.48	244.926	0	0.0669194	1.51638	SCAMP1	Homo sapiens secretory carrier membrane protein 1 (SCAMP1), transcript variant 2, mRNA.
713.758	216.128	0	1057.09	255.06	0	0.0907543	1.48101	GRSF1	Homo sapiens G-rich RNA sequence binding factor 1 (GRSF1), mRNA.
1320.12	329.757	0	1057	187.125	0	0.352814	0.800685	CECR5	Homo sapiens cat eye syndrome chromosome region, candidate 5 (CECR5), transcript variant 1, mRNA.
175.231	43.6198	0	1055.56	235.978	0	3.8471e-10	6.0238	TMEM47	Homo sapiens transmembrane protein 47 (TMEM47), mRNA.
700.609	198.949	0	1055.21	213.942	0	0.0546929	1.50613	PUM1	Homo sapiens pumilio homolog 1 (Drosophila) (PUM1), transcript variant 2, mRNA.
8068.22	1944.49	0	1054.61	199.584	0	8.96543e-06	0.130712	CDC20	Homo sapiens CDC20 cell division cycle 20 homolog (S. cerevisiae) (CDC20), mRNA.
758.153	122.706	0	1054.16	136.509	0	0.116478	1.39044	SPG7	Homo sapiens spastic paraplegia 7, paraplegin (pure and complicated autosomal recessive) (SPG7), nuclear gene encoding mitochondrial protein, transcript variant 1, mRNA.
1147.29	360.607	0	1053.72	130.416	0	0.711146	0.918443	SSB	Homo sapiens Sjogren syndrome antigen B (autoantigen La) (SSB), mRNA.
627.289	176.907	0	1053.39	191.22	0	0.0117746	1.67927	KIAA1838	Homo sapiens KIAA1838 (KIAA1838), mRNA.
939.05	218.099	0	1053.26	104.327	0	0.599304	1.12163	NEDD8	Homo sapiens neural precursor cell expressed, developmentally down-regulated 8 (NEDD8), mRNA.
501.09	211.008	0	1052.25	179.821	0	0.00106459	2.09991	CCNK	Homo sapiens cyclin K (CCNK), mRNA.
1661.46	458.983	0	1051.89	197.518	0	0.0770639	0.633113	HSPH1	Homo sapiens heat shock 105kDa/110kDa protein 1 (HSPH1), mRNA.
861.801	285.958	0	1051.45	169.466	0	0.279268	1.22006	CSNK1D	Homo sapiens casein kinase 1, delta (CSNK1D), transcript variant 2, mRNA.
1207.25	267.097	0	1051.43	182.638	0	0.553536	0.870929	NT5C	Homo sapiens 5', 3'-nucleotidase, cytosolic (NT5C), mRNA.
886.234	360.925	0	1050.62	122.085	0	0.490725	1.18549	C12orf31	Homo sapiens chromosome 12 open reading frame 31 (C12orf31), mRNA.
1557.64	683.004	0	1050.5	202.261	0	0.217554	0.674422	ITGB1BP1	Homo sapiens integrin beta 1 binding protein 1 (ITGB1BP1), transcript variant 1, mRNA.
1079.67	230.571	9.97478e-07	1048.82	101.812	9.97478e-07	0.673529	0.971432	CCM2	Homo sapiens cerebral cavernous malformation 2 (CCM2), transcript variant 2, mRNA.
1355.86	687.921	0	1048.3	334.146	0	0.486102	0.773163	PTTG1IP	Homo sapiens pituitary tumor-transforming 1 interacting protein (PTTG1IP), mRNA.
746.393	257.944	0	1048.17	153.294	0	0.109688	1.40431	MRPL53	Homo sapiens mitochondrial ribosomal protein L53 (MRPL53), nuclear gene encoding mitochondrial protein, mRNA.
234.572	80.2858	0	1047.9	199.163	0	7.00584e-11	4.46726	APLP2	Homo sapiens amyloid beta (A4) precursor-like protein 2 (APLP2), mRNA.
1827.72	622.273	0	1047.84	268.506	0	0.0462632	0.573308	SSRP1	Homo sapiens structure specific recognition protein 1 (SSRP1), mRNA.
355.586	118.164	0	1046.24	125.105	0	3.13146e-07	2.94231	SLC3A2	Homo sapiens solute carrier family 3 (activators of dibasic and neutral amino acid transport), member 2 (SLC3A2), transcript variant 1, mRNA.
866.279	307.832	0	1046.12	233.743	0	0.420367	1.20761	MLLT11	Homo sapiens myeloid/lymphoid or mixed-lineage leukemia (trithorax homolog, Drosophila); translocated to, 11 (MLLT11), mRNA.
746.558	182.836	0	1046.07	190.03	0	0.107804	1.40119	TYK2	Homo sapiens tyrosine kinase 2 (TYK2), mRNA.
1407.11	476.987	0	1044.3	220.158	0	0.231679	0.742164	POLR2J3	Homo sapiens RPB11b2alpha protein (POLR2J3), mRNA.
1141.58	424.237	0	1042.41	188.624	0	0.714056	0.913125	SLC38A1	Homo sapiens solute carrier family 38, member 1 (SLC38A1), mRNA.
811.597	273.19	0	1042.34	200.737	0	0.24048	1.28431	FNBP1	Homo sapiens formin binding protein 1 (FNBP1), mRNA.
1101.92	371.106	0	1042.18	217.022	0	0.810557	0.945785	FER1L3	Homo sapiens fer-1-like 3, myoferlin (C. elegans) (FER1L3), transcript variant 1, mRNA.
744.482	237.474	0	1040.31	139.921	0	0.110838	1.39736	C3orf29	Homo sapiens chromosome 3 open reading frame 29 (C3orf29), mRNA.
529.087	193.815	0	1039.66	224.963	0	0.00290745	1.96502	P4HA2	Homo sapiens procollagen-proline, 2-oxoglutarate 4-dioxygenase (proline 4-hydroxylase), alpha polypeptide II (P4HA2), transcript variant 3, mRNA.
815.45	251.665	0.406018	1038.24	128.878	0.39339	0.483658	1.27322	HMBS	Homo sapiens hydroxymethylbilane synthase (HMBS), transcript variant 2, mRNA.
563.986	221.486	0	1035.43	247.022	0	0.0138694	1.83591	PPIC	Homo sapiens peptidylprolyl isomerase C (cyclophilin C) (PPIC), mRNA.
447.023	111.038	0	1035.4	79.4841	0	4.43793e-05	2.31622	PIGQ	Homo sapiens phosphatidylinositol glycan, class Q (PIGQ), transcript variant 2, mRNA.
1132.57	270.601	0	1034.86	181.601	0	0.694938	0.913723	RCC2	Homo sapiens regulator of chromosome condensation 2 (RCC2), mRNA.
986.627	414.251	0	1034.58	269.212	0	0.866495	1.04861	NDUFV1	Homo sapiens NADH dehydrogenase (ubiquinone) flavoprotein 1, 51kDa (NDUFV1), mRNA.
1184.96	502.048	0	1034.55	226.216	0	0.636156	0.873063	MRPS15	Homo sapiens mitochondrial ribosomal protein S15 (MRPS15), nuclear gene encoding mitochondrial protein, mRNA.
834.285	220.824	0	1033.51	517.498	0	0.558421	1.2388	NFKBIA	Homo sapiens nuclear factor of kappa light polypeptide gene enhancer in B-cells inhibitor, alpha (NFKBIA), mRNA.
1105.23	462.696	0	1033.27	211.694	0	0.806484	0.934883	TRAM2	Homo sapiens translocation associated membrane protein 2 (TRAM2), mRNA.
968.928	347.904	0	1032.8	148.582	0	0.782177	1.06592	TRRAP	Homo sapiens transformation/transcription domain-associated protein (TRRAP), mRNA.
1408.43	497.412	0	1031.79	159.76	0	0.222863	0.732583	VDAC1	Homo sapiens voltage-dependent anion channel 1 (VDAC1), mRNA.
1667.2	602.458	0	1031.57	215.362	0	0.0853118	0.618746	KDELR2	Homo sapiens KDEL (Lys-Asp-Glu-Leu) endoplasmic reticulum protein retention receptor 2 (KDELR2), mRNA.
1428.43	384.563	0	1031.46	116.572	0	0.187956	0.722096	GATAD2A	Homo sapiens GATA zinc finger domain containing 2A (GATAD2A), mRNA.
771.276	212.759	0	1031.27	129.88	0	0.169091	1.3371	PUS7	Homo sapiens pseudouridylate synthase 7 homolog (S. cerevisiae) (PUS7), mRNA.
1241.7	259.832	0	1030.46	162.944	0	0.430689	0.829879	SDF2L1	Homo sapiens stromal cell-derived factor 2-like 1 (SDF2L1), mRNA.
193.398	60.2933	0	1030.25	67.7521	0	3.16636e-12	5.32709	HIST1H1C	Homo sapiens histone 1, H1c (HIST1H1C), mRNA.
1516.51	418.699	0	1029.22	156.327	0	0.124712	0.678678	FLJ13391	Homo sapiens hypothetical protein FLJ13391 (FLJ13391), mRNA.
1647.24	472.246	0	1028.48	207.005	0	0.0715081	0.624367	WDR18	Homo sapiens WD repeat domain 18 (WDR18), mRNA.
672.673	182.276	0	1027.97	61.0207	0	0.0409967	1.52819	KPNA6	Homo sapiens karyopherin alpha 6 (importin alpha 7) (KPNA6), mRNA.
422.607	168.676	0	1027.64	150.856	0	5.24961e-05	2.43166	RNF113A	Homo sapiens ring finger protein 113A (RNF113A), mRNA.
666.477	284.814	0	1027.25	197.836	0	0.0716148	1.54131	NCBP2	Homo sapiens nuclear cap binding protein subunit 2, 20kDa (NCBP2), mRNA.
1005.28	399.964	0	1026.59	85.1936	0	0.934017	1.02119	NDUFB10	Homo sapiens NADH dehydrogenase (ubiquinone) 1 beta subcomplex, 10, 22kDa (NDUFB10), mRNA.
1152.29	257.675	0	1026.15	153.013	0	0.616911	0.89053	PFDN1	Homo sapiens prefoldin 1 (PFDN1), mRNA.
730.385	302.541	0	1025.96	212.828	0	0.166432	1.40468	SPHK2	Homo sapiens sphingosine kinase 2 (SPHK2), mRNA.
286.489	109.488	0	1025.22	99.9994	0	1.24386e-08	3.57857	KLHL21	Homo sapiens kelch-like 21 (Drosophila) (KLHL21), mRNA.
1356.61	297.704	0	1025.14	120.609	0	0.250247	0.755664	SAFB	Homo sapiens scaffold attachment factor B (SAFB), mRNA.
699.621	241.951	0	1025.1	171.002	0	0.0703352	1.46523	RALY	Homo sapiens RNA binding protein, autoantigenic (hnRNP-associated with lethal yellow homolog (mouse)) (RALY), transcript variant 1, mRNA.
483.448	110.875	0	1024.68	125.486	0	0.00024581	2.11952	SLC25A25	Homo sapiens solute carrier family 25 (mitochondrial carrier; phosphate carrier), member 25 (SLC25A25), nuclear gene encoding mitochondrial protein, transcript variant 1, mRNA.
662.101	248.204	0	1024.51	164.18	0	0.0472108	1.54736	YAP1	Homo sapiens Yes-associated protein 1, 65kDa (YAP1), mRNA.
335.342	138.257	0	1023.89	183.901	0	6.61919e-07	3.05328	HDDC3	Homo sapiens HD domain containing 3 (HDDC3), mRNA.
874.755	184.297	0	1023.16	92.4979	0	0.469208	1.16966	ASNSD1	Homo sapiens asparagine synthetase domain containing 1 (ASNSD1), mRNA.
740.674	114.64	4.88764e-05	1021.61	138.908	8.97731e-06	0.261484	1.3793	ASPSCR1	Homo sapiens alveolar soft part sarcoma chromosome region, candidate 1 (ASPSCR1), mRNA.
861.934	231.805	0	1021.11	75.418	0	0.432622	1.18467	EIF4G3	Homo sapiens eukaryotic translation initiation factor 4 gamma, 3 (EIF4G3), mRNA.
496.911	176.125	0	1020.95	110.7	0	0.000560321	2.05459	SMUG1	Homo sapiens single-strand-selective monofunctional uracil-DNA glycosylase 1 (SMUG1), mRNA.
445.826	195.659	0	1016.86	186.596	0	0.000338775	2.28085	POLR3GL	Homo sapiens polymerase (RNA) III (DNA directed) polypeptide G (32kD) like (POLR3GL), mRNA.
963.906	483.564	0	1016.74	218.786	0	0.863109	1.05482	METTL5	Homo sapiens methyltransferase like 5 (METTL5), mRNA.
469.058	163.658	0	1015.95	190.021	0	0.00019398	2.16593	TMEM118	Homo sapiens transmembrane protein 118 (TMEM118), mRNA.
285.485	174.122	0	1015.6	257.201	0	4.69466e-05	3.55745	CITED2	Homo sapiens Cbp/p300-interacting transactivator, with Glu/Asp-rich carboxy-terminal domain, 2 (CITED2), mRNA.
798.083	300.859	0	1015.3	242.639	0	0.330434	1.27217	GCLM	Homo sapiens glutamate-cysteine ligase, modifier subunit (GCLM), mRNA.
747.71	320.074	0	1014.54	161.857	0	0.217021	1.35687	PPCS	Homo sapiens phosphopantothenoylcysteine synthetase (PPCS), mRNA.
1235.89	363.119	0	1014.44	63.7918	0	0.405636	0.820818	C9orf10	Homo sapiens chromosome 9 open reading frame 10 (C9orf10), mRNA.
869.36	298.012	0	1013.98	206.133	0	0.489471	1.16635	ANKRD13	Homo sapiens ankyrin repeat domain 13 (ANKRD13), mRNA.
371.376	101.185	0	1013.25	177.431	0	1.54625e-06	2.72838	SPSB3	Homo sapiens splA/ryanodine receptor domain and SOCS box containing 3 (SPSB3), mRNA.
1073.58	244.596	0	1012.63	115.736	0	0.797755	0.943229	NDUFB6	Homo sapiens NADH dehydrogenase (ubiquinone) 1 beta subcomplex, 6, 17kDa (NDUFB6), nuclear gene encoding mitochondrial protein, transcript variant 1, mRNA.
876.947	268.276	0	1012.01	144.369	0	0.509455	1.15401	UBN1	Homo sapiens ubinuclein 1 (UBN1), mRNA.
1074.55	305.269	0	1011.76	130.575	0	0.791868	0.941561	CKAP1	Homo sapiens cytoskeleton associated protein 1 (CKAP1), mRNA.
705.841	173.835	0	1011.2	144.059	0	0.0856347	1.43262	FEM1A	Homo sapiens fem-1 homolog a (C.elegans) (FEM1A), mRNA.
733.495	365.16	0	1010.75	184.88	0	0.245217	1.37799	LARP6	Homo sapiens La ribonucleoprotein domain family, member 6 (LARP6), transcript variant 2, mRNA.
751.537	191.749	0	1010.54	84.784	0	0.160662	1.34463	ZFAND2A	Homo sapiens zinc finger, AN1-type domain 2A (ZFAND2A), mRNA.
452.723	143.097	0	1009.86	156.222	0	9.30546e-05	2.23063	LOC119710	Homo sapiens HEPIS (LOC119710), mRNA.
463.514	158.318	0	1009.42	167.107	0	0.000153687	2.17775	RAB22A	Homo sapiens RAB22A, member RAS oncogene family (RAB22A), mRNA.
1171.05	393.591	0	1007.82	112.305	0	0.521374	0.860615	RPP21	Homo sapiens ribonuclease P 21kDa subunit (RPP21), mRNA.
1116.7	341.372	0	1007.46	131.389	0	0.655737	0.902176	NULP1	Homo sapiens NULP1 (NULP1), mRNA.
1692.97	409.682	0	1006.16	129.711	0	0.0490396	0.594316	GPI	Homo sapiens glucose phosphate isomerase (GPI), mRNA.
305.317	119.103	0	1005.84	159.142	0	8.37992e-08	3.29441	IFT20	Homo sapiens intraflagellar transport 20 homolog (Chlamydomonas) (IFT20), mRNA.
1163.25	404.648	0	1004.59	160.604	0	0.539617	0.863604	MBD4	Homo sapiens methyl-CpG binding domain protein 4 (MBD4), mRNA.
873.048	263.642	0	1003.63	114.62	0	0.521287	1.14957	VPS35	Homo sapiens vacuolar protein sorting 35 (yeast) (VPS35), mRNA.
279.064	103.176	0	1003.61	194.883	0	1.28724e-08	3.59635	FLJ11259	Homo sapiens hypothetical protein FLJ11259 (FLJ11259), mRNA.
1151.46	448.511	0	1002.37	125.228	0	0.596573	0.870523	WDR75	Homo sapiens WD repeat domain 75 (WDR75), mRNA.
663.684	179.137	0	1002.13	19.1846	0	0.0473803	1.50995	PPP2R2A	Homo sapiens protein phosphatase 2 (formerly 2A), regulatory subunit B (PR 52), alpha isoform (PPP2R2A), mRNA.
852.435	272.719	0	1000.22	195.075	0	0.462679	1.17337	FLJ34922	Homo sapiens likely ortholog of mouse schlafen 8/9 (FLJ34922), mRNA.
829.441	177.979	0.237543	998.166	96.2651	0.324081	0.694185	1.20342	ETFB	Homo sapiens electron-transfer-flavoprotein, beta polypeptide (ETFB), transcript variant 2, mRNA.
405.001	70.6454	0	998.104	150.466	0	1.27802e-05	2.46445	ZCCHC6	Homo sapiens zinc finger, CCHC domain containing 6 (ZCCHC6), mRNA.
842.427	167.886	0	998.038	127.513	0	0.432547	1.18472	SLC2A8	Homo sapiens solute carrier family 2, (facilitated glucose transporter) member 8 (SLC2A8), mRNA.
818.627	408.604	0	997.965	92.0868	0	0.491047	1.21907	COX7B	Homo sapiens cytochrome c oxidase subunit VIIb (COX7B), nuclear gene encoding mitochondrial protein, mRNA.
647.446	227.094	0	997.745	129.273	0	0.0408879	1.54105	PIK4CA	Homo sapiens phosphatidylinositol 4-kinase, catalytic, alpha polypeptide (PIK4CA), transcript variant 2, mRNA.
477.349	117.504	0	997.489	149.679	0	0.000320595	2.08964	UBLCP1	Homo sapiens ubiquitin-like domain containing CTD phosphatase 1 (UBLCP1), mRNA.
947.243	464.149	0	996.268	228.131	0	0.869599	1.05175	LPXN	Homo sapiens leupaxin (LPXN), mRNA.
433.01	151.668	0	993.849	186.35	0	6.54675e-05	2.29521	SRP46	Homo sapiens Splicing factor, arginine/serine-rich, 46kD (SRP46), mRNA.
554.072	240.779	0	993.65	131.476	0	0.0130943	1.79336	BACE2	Homo sapiens beta-site APP-cleaving enzyme 2 (BACE2), transcript variant a, mRNA.
562.823	218.266	0	993.214	158.424	0	0.0100177	1.7647	GM2A	Homo sapiens GM2 ganglioside activator (GM2A), mRNA.
682.294	181.213	0	992.724	157.77	0	0.0724301	1.45498	SYF2	Homo sapiens SYF2 homolog, RNA splicing factor (S. cerevisiae) (SYF2), transcript variant 2, mRNA.
996.542	452.167	0	992.371	187.307	0	0.988247	0.995814	HSCARG	Homo sapiens HSCARG protein (HSCARG), mRNA.
805.457	224.169	0	992.243	139.719	0	0.330515	1.2319	STMN3	Homo sapiens stathmin-like 3 (STMN3), mRNA.
281.908	90.3998	0	990.441	230.635	0	9.05524e-07	3.51334	PPP1R2	Homo sapiens protein phosphatase 1, regulatory (inhibitor) subunit 2 (PPP1R2), mRNA.
672.766	221.18	0	989.961	143.706	0	0.0638819	1.47148	SLC25A19	Homo sapiens solute carrier family 25 (mitochondrial deoxynucleotide carrier), member 19 (SLC25A19), mRNA.
323.745	150.422	0	988.895	199.751	0	4.11989e-06	3.05455	CSRP2	Homo sapiens cysteine and glycine-rich protein 2 (CSRP2), mRNA.
2002.52	461.161	0	988.009	100.053	0	0.012489	0.493382	C16orf60	Homo sapiens chromosome 16 open reading frame 60 (C16orf60), mRNA.
582.526	108.385	0	987.977	88.6747	0	0.0102287	1.69602	ZMAT2	Homo sapiens zinc finger, matrin type 2 (ZMAT2), mRNA.
418.834	84.4623	0	987.734	117.599	0	3.11531e-05	2.35829	TMEM2	Homo sapiens transmembrane protein 2 (TMEM2), mRNA.
405.424	163.903	0	986.361	127.718	0	5.72377e-05	2.43291	EIF1B	Homo sapiens eukaryotic translation initiation factor 1B (EIF1B), mRNA.
1186.19	415.677	0	985.402	76.7489	0	0.446138	0.830725	CCDC59	Homo sapiens coiled-coil domain containing 59 (CCDC59), mRNA.
1122.93	286.86	0	983.675	501.895	0	0.70168	0.875988	CUEDC1	Homo sapiens CUE domain containing 1 (CUEDC1), mRNA.
1357.57	459.384	0	983.008	141.82	0	0.191368	0.724093	BXDC1	Homo sapiens brix domain containing 1 (BXDC1), mRNA.
1468.57	369.82	0	981.061	134.725	0	0.112014	0.668036	U2AF2	Homo sapiens U2 (RNU2) small nuclear RNA auxiliary factor 2 (U2AF2), transcript variant 1, mRNA.
975.77	288.028	0	980.828	91.5491	0	0.98161	1.00518	PARP4	Homo sapiens poly (ADP-ribose) polymerase family, member 4 (PARP4), mRNA.
580.928	153.65	0	980.705	119.6	0	0.0109407	1.68817	PURB	Homo sapiens purine-rich element binding protein B (PURB), mRNA.
1120.55	358.652	0.000143637	980.59	153.751	0.00102142	0.523156	0.875094	MATR3	Homo sapiens matrin 3 (MATR3), transcript variant 2, mRNA.
227.838	70.7171	0.0195506	980.23	24.7623	0.0633439	1.28915e-05	4.30231	GALE	Homo sapiens UDP-galactose-4-epimerase (GALE), transcript variant 1, mRNA.
622.205	126.842	0	979.835	163.153	0	0.0282038	1.57478	C8orf55	Homo sapiens chromosome 8 open reading frame 55 (C8orf55), mRNA.
898.986	395.559	0	979.76	194.265	0	0.750922	1.08985	PPT1	Homo sapiens palmitoyl-protein thioesterase 1 (ceroid-lipofuscinosis, neuronal 1, infantile) (PPT1), mRNA.
868.149	261.548	0	979.719	251.011	0	0.617249	1.12852	PRKCA	Homo sapiens protein kinase C, alpha (PRKCA), mRNA.
1068.02	377.88	0	979.244	214.002	0	0.723327	0.916881	POLR2B	Homo sapiens polymerase (RNA) II (DNA directed) polypeptide B, 140kDa (POLR2B), mRNA.
623.226	245.542	0	978.885	209.581	0	0.0564208	1.57067	HPS6	Homo sapiens Hermansky-Pudlak syndrome 6 (HPS6), mRNA.
1359.56	347.458	0	978.669	123.227	0	0.184249	0.719842	STOML2	Homo sapiens stomatin (EPB72)-like 2 (STOML2), mRNA.
1380.48	464.212	0	976.896	134.988	0	0.164857	0.707648	ARHGDIA	Homo sapiens Rho GDP dissociation inhibitor (GDI) alpha (ARHGDIA), mRNA.
927.498	331.026	0	975.365	110.254	0	0.827324	1.05161	SDAD1	Homo sapiens SDA1 domain containing 1 (SDAD1), mRNA.
1250.3	465.779	0	974.951	180.981	0	0.341902	0.779776	DCUN1D5	Homo sapiens DCN1, defective in cullin neddylation 1, domain containing 5 (S. cerevisiae) (DCUN1D5), mRNA.
829.591	387.83	0	974.429	130.799	0	0.559959	1.17459	CD99	Homo sapiens CD99 antigen (CD99), mRNA.
668.474	248.91	0	974.193	167.749	0	0.0886821	1.45734	STK35	Homo sapiens serine/threonine kinase 35 (STK35), mRNA.
1535.79	168.613	0	973.971	266.352	0	0.0956945	0.634181	PAPSS2	Homo sapiens 3'-phosphoadenosine 5'-phosphosulfate synthase 2 (PAPSS2), transcript variant 2, mRNA.
369.848	99.6898	0	972.4	180.352	0	3.37427e-06	2.62919	MGC4618	Homo sapiens hypothetical protein MGC4618 (MGC4618), mRNA.
909.17	332.853	0.421435	971.972	133.959	0.411125	0.836274	1.06908	BICD2	Homo sapiens bicaudal D homolog 2 (Drosophila) (BICD2), transcript variant 1, mRNA.
734.682	209.384	0	971.845	129.385	0	0.186271	1.32281	SLC41A3	Homo sapiens solute carrier family 41, member 3 (SLC41A3), transcript variant 1, mRNA.
646.908	183.749	0	971.132	169.749	0	0.0507796	1.50119	RUSC1	Homo sapiens RUN and SH3 domain containing 1 (RUSC1), mRNA.
617.945	165.414	0	971.092	130.166	0	0.0289766	1.57149	PHLDB1	Homo sapiens pleckstrin homology-like domain, family B, member 1 (PHLDB1), mRNA.
812.478	277.885	0	970.459	198.85	0	0.423356	1.19444	AP1S1	Homo sapiens adaptor-related protein complex 1, sigma 1 subunit (AP1S1), transcript variant 2, mRNA.
1104.95	293.762	0	970.171	265.421	0	0.610849	0.878024	NOL11	Homo sapiens nucleolar protein 11 (NOL11), mRNA.
372.932	105.43	0	969.254	174.619	0	4.29162e-06	2.59901	CD47	Homo sapiens CD47 antigen (Rh-related antigen, integrin-associated signal transducer) (CD47), transcript variant 4, mRNA.
864.088	245.476	0	968.819	103.276	0	0.60063	1.1212	CDK6	Homo sapiens cyclin-dependent kinase 6 (CDK6), mRNA.
1159.35	321.469	0	967.401	62.2628	0	0.443652	0.834433	RPL7A	Homo sapiens ribosomal protein L7a (RPL7A), mRNA.
729.245	188.193	0	966.902	280.547	0	0.270953	1.32589	ENTH	Homo sapiens enthoprotin (ENTH), mRNA.
634.715	194.903	0	966.851	198.85	0	0.0496372	1.52328	NARS	Homo sapiens asparaginyl-tRNA synthetase (NARS), mRNA.
1652.82	462.629	0	966.805	244.492	0	0.0515999	0.584941	PRG1	Homo sapiens proteoglycan 1, secretory granule (PRG1), mRNA.
302.051	90.6663	0	965.798	193.662	0	1.59197e-07	3.19746	DYRK3	Homo sapiens dual-specificity tyrosine-(Y)-phosphorylation regulated kinase 3 (DYRK3), transcript variant 1, mRNA.
1152.3	240.128	0	964.88	110.857	0	0.452013	0.837349	HARS	Homo sapiens histidyl-tRNA synthetase (HARS), mRNA.
540.389	184.311	0	964.842	174.268	0	0.00484559	1.78546	SLC35A2	Homo sapiens solute carrier family 35 (UDP-galactose transporter), member A2 (SLC35A2), transcript variant 2, mRNA.
281.884	100.572	0	964.239	240.675	0	5.92304e-06	3.4207	PERP	Homo sapiens PERP, TP53 apoptosis effector (PERP), mRNA.
1192.97	415.881	0	961.786	107.125	0	0.378663	0.806213	C7orf27	Homo sapiens chromosome 7 open reading frame 27 (C7orf27), mRNA.
1212.35	559.564	0	961.533	194.015	0	0.46326	0.793112	MAPK3	Homo sapiens mitogen-activated protein kinase 3 (MAPK3), mRNA.
830.405	258.455	0	961.116	170.285	0	0.500629	1.15741	KCTD17	Homo sapiens potassium channel tetramerisation domain containing 17 (KCTD17), mRNA.
122.27	40.5199	0	960.636	306.649	0	2.72823e-06	7.85668	HIST2H2AA	Homo sapiens histone 2, H2aa (HIST2H2AA), mRNA.
572.034	236.86	0	959.909	106.676	0	0.0250408	1.67806	ZMYM6	Homo sapiens zinc finger, MYM-type 6 (ZMYM6), mRNA.
452.19	166.432	0	959.466	159.268	0	0.000393791	2.12182	MVP	Homo sapiens major vault protein (MVP), transcript variant 2, mRNA.
374.904	158.335	0	958.476	169.792	0	3.04891e-05	2.55659	SDSL	Homo sapiens serine dehydratase-like (SDSL), mRNA.
760.25	172.261	0	958.376	138.806	0	0.350284	1.26061	COMT	Homo sapiens catechol-O-methyltransferase (COMT), transcript variant MB-COMT, mRNA.
788.091	253.17	0	958.241	171.039	0	0.362989	1.2159	ZDHHC7	Homo sapiens zinc finger, DHHC-type containing 7 (ZDHHC7), mRNA.
762.126	164.494	0	958.199	206.181	0	0.304166	1.25727	ARL6IP5	Homo sapiens ADP-ribosylation-like factor 6 interacting protein 5 (ARL6IP5), mRNA.
721.332	269.031	0	958.004	207.199	0	0.227459	1.3281	RUTBC1	Homo sapiens RUN and TBC1 domain containing 1 (RUTBC1), mRNA.
277.435	96.183	0	957.937	157.345	0	1.26923e-08	3.45283	PFKFB4	Homo sapiens 6-phosphofructo-2-kinase/fructose-2,6-biphosphatase 4 (PFKFB4), mRNA.
255.197	57.3346	0	957.842	148.059	0	2.01823e-09	3.75335	IFI35	Homo sapiens interferon-induced protein 35 (IFI35), mRNA.
405.843	113.624	0	957.528	217.788	0	0.000210221	2.35935	LOC285636	Homo sapiens hypothetical protein LOC285636 (LOC285636), mRNA.
759.976	261.795	0	955.291	233.539	0	0.334998	1.257	CMTM6	Homo sapiens CKLF-like MARVEL transmembrane domain containing 6 (CMTM6), mRNA.
817.352	238.676	0	954.871	96.7999	0	0.472852	1.16825	RNMTL1	Homo sapiens RNA methyltransferase like 1 (RNMTL1), mRNA.
835.941	298.498	0	954.674	218.03	0	0.578041	1.14204	ACTR1A	Homo sapiens ARP1 actin-related protein 1 homolog A, centractin alpha (yeast) (ACTR1A), mRNA.
494.291	176.788	0	954.19	183.693	0	0.00178867	1.93042	CD59	Homo sapiens CD59 antigen, complement regulatory protein (CD59), transcript variant 3, mRNA.
659.303	253.538	0	954.045	107.214	0	0.102342	1.44705	C8orf76	Homo sapiens chromosome 8 open reading frame 76 (C8orf76), mRNA.
722.611	207.125	0	953.999	229.493	0	0.232487	1.32021	SSR1	Homo sapiens signal sequence receptor, alpha (translocon-associated protein alpha) (SSR1), mRNA.
1052.01	368.008	0	952.544	193.66	0	0.678714	0.905452	DENR	Homo sapiens density-regulated protein (DENR), mRNA.
1486.82	495.993	0	951.632	136.906	0	0.0832563	0.640044	GTF2F2	Homo sapiens general transcription factor IIF, polypeptide 2 (30kD subunit) (GTF2F2), mRNA.
904.176	366.596	0	951.471	244.56	0	0.852551	1.05231	PSMA6	Homo sapiens proteasome (prosome, macropain) subunit, alpha type, 6 (PSMA6), mRNA.
774.118	242.815	0	949.62	138.386	0	0.340859	1.22671	ZNF403	Homo sapiens zinc finger protein 403 (ZNF403), mRNA.
1384.43	429.018	0	948.882	168.003	0	0.133349	0.685397	BZW2	Homo sapiens basic leucine zipper and W2 domains 2 (BZW2), mRNA.
495.048	120.866	0	948.786	192.199	0	0.00208376	1.91655	MTHFD2	Homo sapiens methylenetetrahydrofolate dehydrogenase (NADP+ dependent) 2, methenyltetrahydrofolate cyclohydrolase (MTHFD2), nuclear gene encoding mitochondrial protein, mRNA.
324.56	110.716	0	948.343	110.801	0	3.78895e-07	2.92194	ITM2C	Homo sapiens integral membrane protein 2C (ITM2C), transcript variant 1, mRNA.
2231.17	574.009	0	947.19	150.648	0	0.00417358	0.424526	EMP3	Homo sapiens epithelial membrane protein 3 (EMP3), mRNA.
294.828	74.0614	0	945.512	167.856	0	5.1838e-08	3.20699	SERTAD2	Homo sapiens SERTA domain containing 2 (SERTAD2), mRNA.
761.765	266.774	0	944.419	152.268	0	0.326312	1.23978	DECR1	Homo sapiens 2,4-dienoyl CoA reductase 1, mitochondrial (DECR1), nuclear gene encoding mitochondrial protein, mRNA.
747.729	219.731	0	943.445	293.411	0	0.38194	1.26175	COPZ1	Homo sapiens coatomer protein complex, subunit zeta 1 (COPZ1), mRNA.
194.5	65.6992	0	943.069	168.52	0	1.60665e-11	4.84869	GPC4	Homo sapiens glypican 4 (GPC4), mRNA.
453.6	152.112	0	943.001	164.171	0	0.000353909	2.07893	VDP	Homo sapiens vesicle docking protein p115 (VDP), mRNA.
742.203	202.434	0	941.703	110.664	0	0.264168	1.26879	POGK	Homo sapiens pogo transposable element with KRAB domain (POGK), mRNA.
672.953	228.787	0	941.207	132.913	0	0.110665	1.39862	MGAT1	Homo sapiens mannosyl (alpha-1,3-)-glycoprotein beta-1,2-N-acetylglucosaminyltransferase (MGAT1), mRNA.
1223.44	472.498	0	940.615	178.429	0	0.33267	0.768827	SMARCA4	Homo sapiens SWI/SNF related, matrix associated, actin dependent regulator of chromatin, subfamily a, member 4 (SMARCA4), mRNA.
475.087	179.115	0	939.873	121.649	0	0.00152322	1.97832	SKIV2L	Homo sapiens superkiller viralicidic activity 2-like (S. cerevisiae) (SKIV2L), mRNA.
625.667	264.934	0	939.577	167.172	0	0.0895686	1.50172	C1orf77	Homo sapiens chromosome 1 open reading frame 77 (C1orf77), mRNA.
990.083	290.273	9.97478e-07	939.245	179.9	9.97478e-07	0.795913	0.948653	ARL5	Homo sapiens ADP-ribosylation factor-like 5 (ARL5), transcript variant 1, mRNA.
1249.35	518.578	0	937.861	268.997	0	0.355775	0.750681	VBP1	Homo sapiens von Hippel-Lindau binding protein 1 (VBP1), mRNA.
1132.93	323.948	0	937.665	119.174	0	0.424539	0.827645	PSMD1	Homo sapiens proteasome (prosome, macropain) 26S subunit, non-ATPase, 1 (PSMD1), mRNA.
554.69	194.51	0	937.364	238.998	0	0.0315238	1.68989	SCAND1	Homo sapiens SCAN domain containing 1 (SCAND1), transcript variant 2, mRNA.
525.241	124.315	0	936.757	235.369	0	0.0157783	1.78348	AMD1	Homo sapiens adenosylmethionine decarboxylase 1 (AMD1), transcript variant 2, mRNA.
664.806	183.044	0	936.072	79.18	0	0.102728	1.40804	PAPSS1	Homo sapiens 3'-phosphoadenosine 5'-phosphosulfate synthase 1 (PAPSS1), mRNA.
737.961	262.76	0	935.455	121.079	0	0.354973	1.26762	ATP1A1	Homo sapiens ATPase, Na+/K+ transporting, alpha 1 polypeptide (ATP1A1), transcript variant 1, mRNA.
651.927	179.04	0	935.405	114.026	0	0.0843381	1.43483	SNAPC4	Homo sapiens small nuclear RNA activating complex, polypeptide 4, 190kDa (SNAPC4), mRNA.
974.314	325.202	0	935.209	133.156	0	0.856826	0.959864	PQLC1	Homo sapiens PQ loop repeat containing 1 (PQLC1), mRNA.
1045.64	446.568	9.97478e-07	934.38	226.082	0.000168574	0.200351	0.893598	WBSCR1	Homo sapiens Williams-Beuren syndrome chromosome region 1 (WBSCR1), transcript variant 1, mRNA.
1049.82	171.712	0	933.545	114.657	0	0.612758	0.889243	RAB35	Homo sapiens RAB35, member RAS oncogene family (RAB35), mRNA.
406.718	163.065	0	933.362	176.223	0	0.000163374	2.29486	C9orf10OS	Homo sapiens chromosome 9 open reading frame 10 opposite strand (C9orf10OS), mRNA.
726.403	337.433	0	932.876	156.853	0	0.348946	1.28424	LSM14A	Homo sapiens LSM14 homolog A (SCD6, S. cerevisiae) (LSM14A), mRNA.
501.116	197.254	0	931.996	169.689	0	0.00502657	1.85984	C9orf46	Homo sapiens chromosome 9 open reading frame 46 (C9orf46), mRNA.
1046.73	337.638	0	931.862	100.497	0	0.616102	0.890258	DTL	Homo sapiens denticleless homolog (Drosophila) (DTL), mRNA.
1201.36	589.042	0	929.834	127.326	0	0.444719	0.773984	LDHB	Homo sapiens lactate dehydrogenase B (LDHB), mRNA.
122.035	44.0461	0	929.696	146.584	0	2.44247e-14	7.61826	C20orf108	Homo sapiens chromosome 20 open reading frame 108 (C20orf108), mRNA.
912.145	335.38	0	929.151	115.862	0	0.938159	1.01864	MRPL13	Homo sapiens mitochondrial ribosomal protein L13 (MRPL13), nuclear gene encoding mitochondrial protein, mRNA.
1788.84	542.129	0	928.159	163.839	0	0.018125	0.51886	NUSAP1	Homo sapiens nucleolar and spindle associated protein 1 (NUSAP1), transcript variant 1, mRNA.
527.478	182.505	0	927.42	163.102	0	0.00652888	1.75822	APOA1BP	Homo sapiens apolipoprotein A-I binding protein (APOA1BP), mRNA.
847.648	305.128	0	925.912	135.201	0	0.700906	1.09233	NFKB1	Homo sapiens nuclear factor of kappa light polypeptide gene enhancer in B-cells 1 (p105) (NFKB1), mRNA.
1053.76	436.944	0	923.96	188.181	0	0.636566	0.876824	COPS5	Homo sapiens COP9 constitutive photomorphogenic homolog subunit 5 (Arabidopsis) (COPS5), mRNA.
569.769	202.04	0	923.881	211.015	0	0.0358304	1.6215	TICAM1	Homo sapiens toll-like receptor adaptor molecule 1 (TICAM1), transcript variant 2, mRNA.
835.026	234.042	0	923.807	157.945	0	0.644877	1.10632	SERF1B	Homo sapiens small EDRK-rich factor 1B (centromeric) (SERF1B), mRNA.
202.425	76.4108	0.187016	923.409	157.789	0.201989	8.80286e-06	4.56173	TSC22D1	Homo sapiens TSC22 domain family, member 1 (TSC22D1), transcript variant 1, mRNA.
286.049	84.1534	0	922.779	146.045	0	4.60438e-08	3.22595	PPP2R2B	Homo sapiens protein phosphatase 2 (formerly 2A), regulatory subunit B (PR 52), beta isoform (PPP2R2B), transcript variant 4, mRNA.
424.258	192.428	0	922.242	133.871	0	0.000960079	2.17378	ARL1	Homo sapiens ADP-ribosylation factor-like 1 (ARL1), mRNA.
644.401	223.14	0	921.615	141.08	0	0.0914966	1.43019	MGC3207	Homo sapiens hypothetical protein MGC3207 (MGC3207), transcript variant 2, mRNA.
980.454	466.404	0	920.866	224.714	0	0.841998	0.939224	CORO1C	Homo sapiens coronin, actin binding protein, 1C (CORO1C), mRNA.
445.381	177.259	0	919.351	213.978	0	0.00314174	2.06419	PIGT	Homo sapiens phosphatidylinositol glycan, class T (PIGT), mRNA.
1375.37	400.193	0	919.029	127.234	0	0.112254	0.668205	TOMM22	Homo sapiens translocase of outer mitochondrial membrane 22 homolog (yeast) (TOMM22), nuclear gene encoding mitochondrial protein, mRNA.
1098.73	435.368	0	917.5	152.12	0	0.503752	0.835051	C9orf74	Homo sapiens chromosome 9 open reading frame 74 (C9orf74), mRNA.
684.054	215.502	0	916.569	106.302	0	0.166088	1.33991	PPP1R11	Homo sapiens protein phosphatase 1, regulatory (inhibitor) subunit 11 (PPP1R11), transcript variant 1, mRNA.
427.738	146.874	0	916.354	191.119	0	0.000448837	2.14233	DUSP11	Homo sapiens dual specificity phosphatase 11 (RNA/RNP complex 1-interacting) (DUSP11), mRNA.
964.633	201.616	0.0879866	916.299	117.453	0.0407011	0.87098	0.949893	TXNRD2	Homo sapiens thioredoxin reductase 2 (TXNRD2), nuclear gene encoding mitochondrial protein, transcript variant 3, mRNA.
513.39	144.085	0	916.087	259.176	0	0.0255307	1.78439	DBT	Homo sapiens dihydrolipoamide branched chain transacylase E2 (DBT), mRNA.
800.308	111.018	0	915.949	121.183	0	0.535106	1.1445	RAP80	Homo sapiens receptor associated protein 80 (RAP80), mRNA.
512.998	125.616	0	915.549	117.002	0	0.00476807	1.7847	GRAMD1A	Homo sapiens GRAM domain containing 1A (GRAMD1A), mRNA.
1082.76	353.503	0	914.373	119.252	0	0.472849	0.844482	ATF5	Homo sapiens activating transcription factor 5 (ATF5), mRNA.
160.26	61.9681	0	912.347	135.375	0	2.15273e-12	5.69292	CD82	Homo sapiens CD82 antigen (CD82), transcript variant 2, mRNA.
782.784	370.557	0	911.387	182.49	0	0.589757	1.16429	DYNLL2	Homo sapiens dynein, light chain, LC8-type 2 (DYNLL2), mRNA.
813.341	222.363	0	910.864	143.804	0	0.604501	1.1199	TSSC4	Homo sapiens tumor suppressing subtransferable candidate 4 (TSSC4), mRNA.
1004.64	270.974	0	909.845	153.788	0	0.667521	0.905641	PAPOLA	Homo sapiens poly(A) polymerase alpha (PAPOLA), mRNA.
386.834	69.7448	0	909.648	135.623	0	3.32931e-05	2.35152	TINF2	Homo sapiens TERF1 (TRF1)-interacting nuclear factor 2 (TINF2), mRNA.
1140.06	445.12	0	909.568	134.319	0	0.403614	0.797825	SUGT1	Homo sapiens SGT1, suppressor of G2 allele of SKP1 (S. cerevisiae) (SUGT1), mRNA.
820.074	297.776	0	908.992	211.957	0	0.67355	1.10843	TMEM32	Homo sapiens transmembrane protein 32 (TMEM32), mRNA.
812.491	143.345	0	907.963	129.978	0	0.611538	1.1175	LAYN	Homo sapiens layilin (LAYN), mRNA.
534.259	232.659	0	905.127	213.724	0	0.0420756	1.69417	ARMCX2	Homo sapiens armadillo repeat containing, X-linked 2 (ARMCX2), mRNA.
1308.62	300.399	0	904.837	137.508	0	0.1018	0.691442	TUBG1	Homo sapiens tubulin, gamma 1 (TUBG1), mRNA.
965.847	411.1	0	903.845	204.555	0	0.815102	0.935805	RPUSD4	Homo sapiens RNA pseudouridylate synthase domain containing 4 (RPUSD4), mRNA.
1508.77	597.695	0	903.69	177.077	0	0.0927438	0.59896	NOLA2	Homo sapiens nucleolar protein family A, member 2 (H/ACA small nucleolar RNPs) (NOLA2), transcript variant 1, mRNA.
583.463	234.397	0	903.538	165.652	0	0.0570907	1.54858	B3GNT6	Homo sapiens UDP-GlcNAc:betaGal beta-1,3-N-acetylglucosaminyltransferase 6 (B3GNT6), mRNA.
313.172	83.2617	0	903.397	94.7153	0	4.87497e-07	2.88466	STX3A	Homo sapiens syntaxin 3A (STX3A), mRNA.
378.265	159.803	0	902.856	209.602	0	0.000568832	2.38683	DHRS1	Homo sapiens dehydrogenase/reductase (SDR family) member 1 (DHRS1), mRNA.
338.755	93.4679	0	902.729	139.549	0	2.57588e-06	2.66484	GCC1	Homo sapiens GRIP and coiled-coil domain containing 1 (GCC1), mRNA.
1418.45	558.038	0	902.353	230.043	0	0.138638	0.636153	ATP5D	Homo sapiens ATP synthase, H+ transporting, mitochondrial F1 complex, delta subunit (ATP5D), nuclear gene encoding mitochondrial protein, transcript variant 2, mRNA.
709.963	166.339	0	902.238	260.573	0	0.347807	1.27082	MARCH7	Homo sapiens membrane-associated ring finger (C3HC4) 7 (MARCH7), mRNA.
931.507	415.109	0	901.821	174.162	0	0.909074	0.968131	PON2	Homo sapiens paraoxonase 2 (PON2), transcript variant 1, mRNA.
489.764	259.466	0	901.617	229.821	0	0.0396248	1.84092	LIPA	Homo sapiens lipase A, lysosomal acid, cholesterol esterase (Wolman disease) (LIPA), mRNA.
1733.6	642.306	0	901.357	99.7026	0	0.0302131	0.519934	FBL	Homo sapiens fibrillarin (FBL), mRNA.
647.21	127.229	0	901.25	108.765	0	0.114985	1.39252	C1orf50	Homo sapiens chromosome 1 open reading frame 50 (C1orf50), mRNA.
857.509	280.521	0	901.163	182.409	0	0.825557	1.05091	HARS2	Homo sapiens histidyl-tRNA synthetase 2 (HARS2), mRNA.
690.471	152.743	0	900.617	122.284	0	0.210572	1.30435	POLG	Homo sapiens polymerase (DNA directed), gamma (POLG), mRNA.
372.679	88.5431	0	900.43	241.938	0	0.000817943	2.4161	HERC5	Homo sapiens hect domain and RLD 5 (HERC5), mRNA.
1076.85	149.119	0	899.419	311.361	0	0.52159	0.835232	CBX6	Homo sapiens chromobox homolog 6 (CBX6), mRNA.
690.915	218.165	0.0474042	898.962	143.217	0.0711092	0.482506	1.30112	MANBAL	Homo sapiens mannosidase, beta A, lysosomal-like (MANBAL), transcript variant 1, mRNA.
577.284	227.169	0	898.499	147.831	0	0.0509363	1.55642	PPFIA1	Homo sapiens protein tyrosine phosphatase, receptor type, f polypeptide (PTPRF), interacting protein (liprin), alpha 1 (PPFIA1), transcript variant 2, mRNA.
446.549	106.587	0	898.359	76.1721	0	0.000643434	2.01178	ZSWIM1	Homo sapiens zinc finger, SWIM-type containing 1 (ZSWIM1), mRNA.
376.293	150.981	0	897.906	119.362	0	7.90691e-05	2.38619	SEC22L2	Homo sapiens SEC22 vesicle trafficking protein-like 2 (S. cerevisiae) (SEC22L2), mRNA.
855.458	367.831	0	897.831	185.575	0	0.858634	1.04953	CDC14B	Homo sapiens CDC14 cell division cycle 14 homolog B (S. cerevisiae) (CDC14B), transcript variant 1, mRNA.
540.669	215.412	0	897.621	170.421	0	0.0248948	1.6602	UBE2F	Homo sapiens ubiquitin-conjugating enzyme E2F (putative) (UBE2F), mRNA.
530.013	149.455	0	897.322	184.16	0	0.0134633	1.69302	KIAA0196	Homo sapiens KIAA0196 (KIAA0196), mRNA.
704.085	250.917	0	897.301	182.116	0	0.280531	1.27442	TMEM99	Homo sapiens transmembrane protein 99 (TMEM99), mRNA.
238.334	55.0182	0	896.561	188.003	0	2.63773e-08	3.76179	DUSP5	Homo sapiens dual specificity phosphatase 5 (DUSP5), mRNA.
614.241	160.095	0	896.08	129.751	0	0.0704678	1.45884	NPAL3	Homo sapiens NIPA-like domain containing 3 (NPAL3), mRNA.
244.879	99.5956	0	894.544	113.74	0	1.37613e-08	3.65301	HMGCL	Homo sapiens 3-hydroxymethyl-3-methylglutaryl-Coenzyme A lyase (hydroxymethylglutaricaciduria) (HMGCL), mRNA.
495.263	132.914	0	892.793	199.876	0	0.0083867	1.80267	SGPP1	Homo sapiens sphingosine-1-phosphate phosphatase 1 (SGPP1), mRNA.
1553.25	471.595	0	892.214	166.342	0	0.0383219	0.574416	MLPH	Homo sapiens melanophilin (MLPH), mRNA.
809.91	314.67	0	890.538	177.943	0	0.699321	1.09955	MGC2747	Homo sapiens hypothetical protein MGC2747 (MGC2747), mRNA.
488.908	110.897	0	890.107	103.902	0	0.00348795	1.8206	NOTCH1	Homo sapiens Notch homolog 1, translocation-associated (Drosophila) (NOTCH1), mRNA.
760.031	233.615	0	889.621	121	0	0.467315	1.17051	KBTBD2	Homo sapiens kelch repeat and BTB (POZ) domain containing 2 (KBTBD2), mRNA.
544.55	246.669	0	889.117	241.389	0	0.083832	1.63276	UFM1	Homo sapiens ubiquitin-fold modifier 1 (UFM1), mRNA.
701.462	323.222	0	887.708	126.446	0	0.377117	1.26551	APEH	Homo sapiens N-acylaminoacyl-peptide hydrolase (APEH), mRNA.
1462.08	681.713	0	887.423	208.875	0	0.162735	0.606958	CDK4	Homo sapiens cyclin-dependent kinase 4 (CDK4), mRNA.
1136.73	243.67	0	886.043	115.091	0	0.301948	0.779469	TGOLN2	Homo sapiens trans-golgi network protein 2 (TGOLN2), mRNA.
807.483	302.361	0	885.896	195.015	0	0.705874	1.09711	RHOBTB3	Homo sapiens Rho-related BTB domain containing 3 (RHOBTB3), mRNA.
348.935	86.6181	0	884.607	171.209	0	8.47616e-06	2.53517	SDPR	Homo sapiens serum deprivation response (phosphatidylserine binding protein) (SDPR), mRNA.
562.616	240.39	0	883.388	182.13	0	0.0655205	1.57014	ERAL1	Homo sapiens Era G-protein-like 1 (E. coli) (ERAL1), mRNA.
805.142	251.699	0	883.142	162.797	0	0.673829	1.09688	ATF6	Homo sapiens activating transcription factor 6 (ATF6), mRNA.
397.309	127.085	0	882.612	182.773	0	0.000216857	2.22148	LOC58486	Homo sapiens transposon-derived Buster1 transposase-like protein gene (LOC58486), mRNA.
726.241	349.128	0	881.04	198.386	0	0.504389	1.21315	VAMP3	Homo sapiens vesicle-associated membrane protein 3 (cellubrevin) (VAMP3), mRNA.
879.554	399.209	0	880.298	312.423	0	0.997972	1.00085	TSPAN3	Homo sapiens tetraspanin 3 (TSPAN3), transcript variant 1, mRNA.
289.198	90.7115	0	880.288	198.019	0	3.69199e-06	3.04389	LGMN	Homo sapiens legumain (LGMN), transcript variant 1, mRNA.
942.195	318.26	0	879.979	184.168	0	0.769949	0.933967	ARPC5	Homo sapiens actin related protein 2/3 complex, subunit 5, 16kDa (ARPC5), mRNA.
994.148	372.302	0	879.939	165.167	0	0.628376	0.885118	IFNGR2	Homo sapiens interferon gamma receptor 2 (interferon gamma transducer 1) (IFNGR2), mRNA.
381.487	109.246	0	878.914	98.1767	0	5.01461e-05	2.30392	ATP6V1F	Homo sapiens ATPase, H+ transporting, lysosomal 14kDa, V1 subunit F (ATP6V1F), mRNA.
510.75	168.423	0	878.686	208.614	0	0.0188049	1.72038	GBE1	Homo sapiens glucan (1,4-alpha-), branching enzyme 1 (glycogen branching enzyme, Andersen disease, glycogen storage disease type IV) (GBE1), mRNA.
1316.56	423.697	0	877.828	158.998	0	0.110633	0.666759	KLF2	Homo sapiens Kruppel-like factor 2 (lung) (KLF2), mRNA.
840.218	312.489	0	877.812	161.017	0	0.854422	1.04474	HSPC142	Homo sapiens HSPC142 protein (HSPC142), transcript variant 2, mRNA.
699.302	319.557	0	876.938	127.142	0	0.394112	1.25402	SRP19	Homo sapiens signal recognition particle 19kDa (SRP19), mRNA.
388.635	79.6419	0	875.61	166.508	0	7.76995e-05	2.25304	CNO	Homo sapiens cappuccino homolog (mouse) (CNO), mRNA.
874.035	301.522	0	874.837	171.683	0	0.996805	1.00092	MRPL32	Homo sapiens mitochondrial ribosomal protein L32 (MRPL32), nuclear gene encoding mitochondrial protein, mRNA.
807.9	320.167	0	874.255	183.026	0	0.755359	1.08213	C6orf72	Homo sapiens chromosome 6 open reading frame 72 (C6orf72), mRNA.
380.439	123.462	0	874.089	107.277	0	5.29739e-05	2.29758	LASS5	Homo sapiens LAG1 longevity assurance homolog 5 (S. cerevisiae) (LASS5), mRNA.
907.619	256.06	0	874.011	137.396	0	0.867933	0.962972	UBADC1	Homo sapiens ubiquitin associated domain containing 1 (UBADC1), mRNA.
1050.4	260.068	0	873.776	284.436	0	0.501802	0.831853	STT3A	Homo sapiens STT3, subunit of the oligosaccharyltransferase complex, homolog A (S. cerevisiae) (STT3A), mRNA.
409.362	175.514	0	873.304	195.306	0	0.00221969	2.13333	GOLGA3	Homo sapiens golgi autoantigen, golgin subfamily a, 3 (GOLGA3), mRNA.
118.75	22.8328	0	873.063	129.414	0	3.28625e-14	7.35213	TP53AP1	Homo sapiens TP53 activated protein 1 (TP53AP1), mRNA.
551.289	186.92	0	872.807	150.053	0	0.0264114	1.58321	IL4R	Homo sapiens interleukin 4 receptor (IL4R), transcript variant 1, mRNA.
953.789	387.342	0	871.85	145.112	0	0.73654	0.914091	DYNLT1	Homo sapiens dynein, light chain, Tctex-type 1 (DYNLT1), mRNA.
492.121	202.725	0	871.327	195.667	0	0.0197834	1.77056	ZFYVE20	Homo sapiens zinc finger, FYVE domain containing 20 (ZFYVE20), mRNA.
548.547	225.166	0	871.077	140.571	0	0.0462522	1.58797	PMM1	Homo sapiens phosphomannomutase 1 (PMM1), mRNA.
557.06	175.422	0	870.26	160.61	0	0.0313248	1.56224	MRPL48	Homo sapiens mitochondrial ribosomal protein L48 (MRPL48), nuclear gene encoding mitochondrial protein, transcript variant 1, mRNA.
483.449	154.764	0	868.176	245.183	0	0.023922	1.7958	ITGAV	Homo sapiens integrin, alpha V (vitronectin receptor, alpha polypeptide, antigen CD51) (ITGAV), mRNA.
2382.82	1050.81	0	866.922	137.67	0	0.0135869	0.363822	DDX39	Homo sapiens DEAD (Asp-Glu-Ala-Asp) box polypeptide 39 (DDX39), transcript variant 1, mRNA.
783.518	358.758	0	866.831	101.587	0	0.715112	1.10633	NDUFB9	Homo sapiens NADH dehydrogenase (ubiquinone) 1 beta subcomplex, 9, 22kDa (NDUFB9), mRNA.
1382.71	337.457	0	866.416	195.575	0	0.0779225	0.626606	EXT1	Homo sapiens exostoses (multiple) 1 (EXT1), mRNA.
196.61	37.4919	0	865.983	149.219	0	9.3588e-11	4.40457	C6orf48	Homo sapiens chromosome 6 open reading frame 48 (C6orf48), mRNA.
830.942	234.096	0	862.897	157.291	0	0.865369	1.03846	C1orf48	Homo sapiens chromosome 1 open reading frame 48 (C1orf48), mRNA.
818.533	350.193	0	862.421	159.529	0	0.84437	1.05362	C22orf13	Homo sapiens chromosome 22 open reading frame 13 (C22orf13), mRNA.
1155.51	354.058	0	862.046	235.807	0	0.265847	0.746029	SUPT16H	Homo sapiens suppressor of Ty 16 homolog (S. cerevisiae) (SUPT16H), mRNA.
833.812	284.912	0	861.491	135.966	0	0.884242	1.0332	HOXB7	Homo sapiens homeo box B7 (HOXB7), mRNA.
1393.98	484.921	0	861.192	206.649	0	0.0800267	0.617794	RAB8A	Homo sapiens RAB8A, member RAS oncogene family (RAB8A), mRNA.
961.531	236.393	0	860.389	179.601	0	0.637636	0.894811	ZAK	Homo sapiens sterile alpha motif and leucine zipper containing kinase AZK (ZAK), transcript variant 2, mRNA.
842.627	250.188	0	860.246	222.302	0	0.932789	1.02091	LAMP2	Homo sapiens lysosomal-associated membrane protein 2 (LAMP2), transcript variant LAMP2B, mRNA.
385.871	118.074	0	859.481	186.796	0	0.000326279	2.22738	GPD1L	Homo sapiens glycerol-3-phosphate dehydrogenase 1-like (GPD1L), mRNA.
837.818	210.9	0	859.157	140.151	0	0.910311	1.02547	ALKBH7	Homo sapiens alkB, alkylation repair homolog 7 (E. coli) (ALKBH7), mRNA.
1181.39	334.829	0	859.099	122.647	0	0.196817	0.727193	MRPL22	Homo sapiens mitochondrial ribosomal protein L22 (MRPL22), nuclear gene encoding mitochondrial protein, transcript variant 1, mRNA.
889.612	281.914	0	858.733	135.276	0	0.876205	0.96529	C17orf40	Homo sapiens chromosome 17 open reading frame 40 (C17orf40), mRNA.
815.868	251.79	0	858.095	123.744	0	0.820098	1.05176	MARCH4	Homo sapiens membrane-associated ring finger (C3HC4) 4 (MARCH4), mRNA.
3434.46	1162.16	0	858.047	252.539	0	0.00017535	0.249835	TUBA3	Homo sapiens tubulin, alpha 3 (TUBA3), mRNA.
661.811	230.356	0	856.859	128.067	0	0.232403	1.29472	POLR1C	Homo sapiens polymerase (RNA) I polypeptide C, 30kDa (POLR1C), transcript variant 1, mRNA.
606.464	186.566	0	856.854	21.5401	0	0.0993068	1.41287	SLC30A7	Homo sapiens solute carrier family 30 (zinc transporter), member 7 (SLC30A7), mRNA.
61.4902	18.8631	0	856.721	160.333	0	3.67799e-38	13.9326	ASTN2	Homo sapiens astrotactin 2 (ASTN2), transcript variant 1, mRNA.
1137.41	324.827	0	856.268	125.616	0	0.244702	0.752825	PPP4C	Homo sapiens protein phosphatase 4 (formerly X), catalytic subunit (PPP4C), mRNA.
664.121	230.653	0	855.922	198.625	0	0.275228	1.2888	CLDND1	Homo sapiens claudin domain containing 1 (CLDND1), mRNA.
395.841	154.632	0	855.745	94.7145	0	0.00040948	2.16184	TRAK2	Homo sapiens trafficking protein, kinesin binding 2 (TRAK2), mRNA.
384.481	60.588	0	855.463	101.103	0	9.92993e-05	2.22498	APP	Homo sapiens amyloid beta (A4) precursor protein (peptidase nexin-II, Alzheimer disease) (APP), transcript variant 3, mRNA.
719.992	239.09	0	854.736	183.191	0	0.444418	1.18715	ADCK2	Homo sapiens aarF domain containing kinase 2 (ADCK2), mRNA.
167.073	52.5281	0	854.196	164.143	0	7.80405e-12	5.11272	STX6	Homo sapiens syntaxin 6 (STX6), mRNA.
558.579	143.566	0	854.09	132.873	0	0.0408939	1.52904	RNPEP	Homo sapiens arginyl aminopeptidase (aminopeptidase B) (RNPEP), mRNA.
1209.57	405.147	0	853.735	96.9206	0	0.162197	0.705816	POLA2	Homo sapiens polymerase (DNA directed), alpha 2 (70kD subunit) (POLA2), mRNA.
1253.65	456.32	0	853.562	162.966	0	0.152851	0.68086	XPO1	Homo sapiens exportin 1 (CRM1 homolog, yeast) (XPO1), mRNA.
678.642	168.647	0	853.364	147.293	0	0.283574	1.25746	OSBPL9	Homo sapiens oxysterol binding protein-like 9 (OSBPL9), transcript variant 6, mRNA.
868.97	295.556	0	852.853	138.542	0	0.573956	0.981453	RAE1	Homo sapiens RAE1 RNA export 1 homolog (S. pombe) (RAE1), transcript variant 1, mRNA.
406.405	135.084	0	851.715	147.516	0	0.00030774	2.09573	GNE	Homo sapiens glucosamine (UDP-N-acetyl)-2-epimerase/N-acetylmannosamine kinase (GNE), mRNA.
510.726	194.291	0	851.313	78.103	0	0.0200654	1.66687	MGC14141	Homo sapiens hypothetical protein MGC14141 (MGC14141), mRNA.
640.344	138.835	0	851.279	160.26	0	0.178455	1.32941	PRDM4	Homo sapiens PR domain containing 4 (PRDM4), mRNA.
1081.76	315.958	0	850.165	136.326	0	0.317005	0.785913	GNL3	Homo sapiens guanine nucleotide binding protein-like 3 (nucleolar) (GNL3), transcript variant 1, mRNA.
2113.41	842.825	0.00408567	850.106	169.422	0.00408567	0.105678	0.402244	MCM7	Homo sapiens MCM7 minichromosome maintenance deficient 7 (S. cerevisiae) (MCM7), transcript variant 2, mRNA.
1003.14	433.859	0	849.864	156.932	0	0.566737	0.847204	DPYSL3	Homo sapiens dihydropyrimidinase-like 3 (DPYSL3), mRNA.
346.391	145.656	0	849.615	143.422	0	6.62468e-05	2.45276	FLJ31413	Homo sapiens hypothetical protein FLJ31413 (FLJ31413), mRNA.
594.076	242.41	0	848.574	190.304	0	0.152733	1.42839	TTL	Homo sapiens tubulin tyrosine ligase (TTL), mRNA.
571.894	160.403	0	848.558	114.894	0	0.0582993	1.48377	TIMM22	Homo sapiens translocase of inner mitochondrial membrane 22 homolog (yeast) (TIMM22), mRNA.
600.35	224.978	0	848.238	166.654	0	0.125267	1.41291	C12orf44	Homo sapiens chromosome 12 open reading frame 44 (C12orf44), mRNA.
797.889	172.131	0	847.877	136.59	0	0.783684	1.06265	PRKCSH	Homo sapiens protein kinase C substrate 80K-H (PRKCSH), transcript variant 2, mRNA.
631.302	300.964	0	846.683	86.4613	0	0.27526	1.34117	ANKRD1	Homo sapiens ankyrin repeat domain 1 (cardiac muscle) (ANKRD1), mRNA.
910.573	441.882	0	846.55	139.271	0	0.813763	0.929689	DSCR2	Homo sapiens Down syndrome critical region gene 2 (DSCR2), transcript variant 2, mRNA.
908.222	326.405	0	846.533	182.795	0	0.775216	0.932078	CAPNS1	Homo sapiens calpain, small subunit 1 (CAPNS1), transcript variant 2, mRNA.
553.037	101.648	0	846.358	119.106	0	0.0404699	1.53038	PEX10	Homo sapiens peroxisome biogenesis factor 10 (PEX10), transcript variant 2, mRNA.
222.159	61.8943	0	845.671	212.141	0	1.64986e-06	3.8066	COBLL1	Homo sapiens COBL-like 1 (COBLL1), mRNA.
776.132	269.527	0	845.218	135.612	0	0.703562	1.08901	GORASP2	Homo sapiens golgi reassembly stacking protein 2, 55kDa (GORASP2), mRNA.
797.564	215.552	0	844.442	123.568	0	0.796563	1.05878	UBAP2	Homo sapiens ubiquitin associated protein 2 (UBAP2), mRNA.
562.993	187.322	0	843.3	146.102	0	0.0522638	1.49789	LOC51035	Homo sapiens unknown protein LOC51035 (LOC51035), mRNA.
302.031	96.951	0	841.732	127.345	0	1.0202e-06	2.78691	C17orf59	Homo sapiens chromosome 17 open reading frame 59 (C17orf59), mRNA.
848.738	346.372	0	840.858	133.808	0	0.971501	0.990716	CPSF3	Homo sapiens cleavage and polyadenylation specific factor 3, 73kDa (CPSF3), mRNA.
443.9	100.257	0	840.781	159.166	0	0.00183254	1.89408	TMEM30A	Homo sapiens transmembrane protein 30A (TMEM30A), mRNA.
405.86	141.664	0	840.534	195.748	0	0.00184279	2.07099	C2orf30	Homo sapiens chromosome 2 open reading frame 30 (C2orf30), mRNA.
344.302	115.165	0	840.22	98.3783	0	1.59479e-05	2.44036	FBXO33	Homo sapiens F-box protein 33 (FBXO33), mRNA.
557.454	144.348	0	839.861	166.38	0	0.0521753	1.5066	GREM1	Homo sapiens gremlin 1, cysteine knot superfamily, homolog (Xenopus laevis) (GREM1), mRNA.
430.544	123.937	0.089773	839.359	138.512	0.153277	0.0350602	1.94953	PARP6	Homo sapiens poly (ADP-ribose) polymerase family, member 6 (PARP6), transcript variant 1, mRNA.
766.091	226.455	0	838.717	157.173	0	0.680329	1.0948	SYBL1	Homo sapiens synaptobrevin-like 1 (SYBL1), mRNA.
237.312	56.4479	0	838.407	167.426	0	2.19542e-08	3.53293	CREG1	Homo sapiens cellular repressor of E1A-stimulated genes 1 (CREG1), mRNA.
134.822	42.3871	0	838.382	196.288	0	1.5497e-09	6.21842	IRS2	Homo sapiens insulin receptor substrate 2 (IRS2), mRNA.
926.027	328.77	0	838.273	236.95	0	0.707661	0.905236	RNASEH1	Homo sapiens ribonuclease H1 (RNASEH1), mRNA.
96.1741	32.3878	0	837.544	135.819	0	4.88495e-15	8.70863	SLC30A1	Homo sapiens solute carrier family 30 (zinc transporter), member 1 (SLC30A1), mRNA.
358.302	99.4703	0	837.226	152.224	0	3.81471e-05	2.33665	UBQLN2	Homo sapiens ubiquilin 2 (UBQLN2), mRNA.
266.534	87.1102	0	836.304	102.791	0	8.42163e-08	3.13771	LOC144363	Homo sapiens hypothetical protein LOC144363 (LOC144363), mRNA.
742.594	269.735	0	834.231	145.594	0	0.612742	1.1234	CENTD3	Homo sapiens centaurin, delta 3 (CENTD3), mRNA.
169.432	53.0251	0	834.112	142.705	0	1.28929e-11	4.92299	PHYH	Homo sapiens phytanoyl-CoA hydroxylase (Refsum disease) (PHYH), mRNA.
444.265	118.703	0	831.719	123.243	0	0.0022257	1.87213	ZNF664	Homo sapiens zinc finger protein 664 (ZNF664), mRNA.
515.303	150.719	0	831.457	111.45	0	0.020611	1.61353	LOC57149	Homo sapiens hypothetical protein A-211C6.1 (LOC57149), mRNA.
720.897	227.106	0.0504973	831.003	69.1065	0.106659	0.813893	1.15273	CMIP	Homo sapiens c-Maf-inducing protein (CMIP), transcript variant Tc-mip, mRNA.
537.862	200.578	0	830.657	123.875	0	0.155538	1.54437	MRPS33	Homo sapiens mitochondrial ribosomal protein S33 (MRPS33), nuclear gene encoding mitochondrial protein, transcript variant 1, mRNA.
861.094	139.281	0	830.558	110.28	0	0.873541	0.964539	CHCHD4	Homo sapiens coiled-coil-helix-coiled-coil-helix domain containing 4 (CHCHD4), mRNA.
864.129	236.616	0	830.222	160.583	0	0.860395	0.960762	HNRPA0	Homo sapiens heterogeneous nuclear ribonucleoprotein A0 (HNRPA0), mRNA.
789.13	274.688	0	830.02	195.892	0	0.833769	1.05182	RPL39L	Homo sapiens ribosomal protein L39-like (RPL39L), mRNA.
574.701	186.87	0	829.842	188.45	0	0.103168	1.44395	LY6E	Homo sapiens lymphocyte antigen 6 complex, locus E (LY6E), mRNA.
613.745	217.944	0	829.623	149.961	0	0.165784	1.35174	B4GALT3	Homo sapiens UDP-Gal:betaGlcNAc beta 1,4- galactosyltransferase, polypeptide 3 (B4GALT3), mRNA.
134.716	66.5387	0	829.604	179.271	0	3.18997e-10	6.15818	COL7A1	Homo sapiens collagen, type VII, alpha 1 (epidermolysis bullosa, dystrophic, dominant and recessive) (COL7A1), mRNA.
771.322	196.403	9.97478e-07	828.337	158.53	9.97478e-07	0.709248	1.07392	NGFRAP1	Homo sapiens nerve growth factor receptor (TNFRSF16) associated protein 1 (NGFRAP1), transcript variant 3, mRNA.
1103.79	390.591	0	827.112	262.184	0	0.308398	0.749336	EIF3S9	Homo sapiens eukaryotic translation initiation factor 3, subunit 9 eta, 116kDa (EIF3S9), transcript variant 1, mRNA.
170.238	84.8123	0	827.029	213.186	0	7.21146e-07	4.85808	NADSYN1	Homo sapiens NAD synthetase 1 (NADSYN1), mRNA.
345.269	151.843	0	826.936	160.77	0	0.000162862	2.39505	UNC119	Homo sapiens unc-119 homolog (C. elegans) (UNC119), transcript variant 1, mRNA.
1134.91	451.621	0	826.917	125.728	0	0.265043	0.728618	TNFSF5IP1	Homo sapiens tumor necrosis factor superfamily, member 5-induced protein 1 (TNFSF5IP1), mRNA.
972.129	315.147	0	826.335	151.54	0	0.489437	0.850027	EMG1	Homo sapiens EMG1 nucleolar protein homolog (S. cerevisiae) (EMG1), mRNA.
405.677	111.984	0	825.549	188.706	0	0.00186113	2.03499	RHPN2	Homo sapiens rhophilin, Rho GTPase binding protein 2 (RHPN2), mRNA.
239.785	94.665	0	824.485	102.798	0	3.87714e-08	3.43844	LRP10	Homo sapiens low density lipoprotein receptor-related protein 10 (LRP10), mRNA.
830.148	290.822	0	823.564	226.717	0	0.975334	0.992069	ACP1	Homo sapiens acid phosphatase 1, soluble (ACP1), transcript variant 2, mRNA.
1049.87	421.822	0	823.463	217.963	0	0.408908	0.784348	MAD2L2	Homo sapiens MAD2 mitotic arrest deficient-like 2 (yeast) (MAD2L2), mRNA.
819.823	299.164	0	823.212	217.551	0	0.987338	1.00413	DCTD	Homo sapiens dCMP deaminase (DCTD), transcript variant 2, mRNA.
477.759	186.916	0	822.094	67.5353	0	0.0147135	1.72073	SRRM2	Homo sapiens serine/arginine repetitive matrix 2 (SRRM2), mRNA.
550.489	123.575	0	821.999	151.343	0	0.0542287	1.49322	ORAOV1	Homo sapiens oral cancer overexpressed 1 (ORAOV1), mRNA.
2028.17	515.025	0	820.91	116.112	0	0.00297641	0.404754	PMP22	Homo sapiens peripheral myelin protein 22 (PMP22), transcript variant 3, mRNA.
751.164	292.76	0	820.677	165.976	0	0.720579	1.09254	SAMM50	Homo sapiens sorting and assembly machinery component 50 homolog (S. cerevisiae) (SAMM50), mRNA.
811.632	184.6	0	820.604	161.678	0	0.961155	1.01105	ATG7	Homo sapiens ATG7 autophagy related 7 homolog (S. cerevisiae) (ATG7), mRNA.
1219.33	468.95	0	820.438	150.212	0	0.162468	0.672859	ACAT2	Homo sapiens acetyl-Coenzyme A acetyltransferase 2 (acetoacetyl Coenzyme A thiolase) (ACAT2), mRNA.
389.825	99.304	0	819.498	195.903	0	0.00165319	2.10222	ST13	Homo sapiens suppression of tumorigenicity 13 (colon carcinoma) (Hsp70 interacting protein) (ST13), mRNA.
801.755	394.394	0	818.431	166.389	0	0.946208	1.0208	2015-09-01	Homo sapiens 15 kDa selenoprotein (SEP15), transcript variant 2, mRNA.
2306.28	672.978	0	818.315	250.39	0	0.00166019	0.354821	KIAA1913	Homo sapiens KIAA1913 (KIAA1913), mRNA.
1992.73	459.522	0	817.973	249.427	0	0.00465015	0.410478	RPS7	Homo sapiens ribosomal protein S7 (RPS7), mRNA.
634.551	276.009	0	817.827	187.618	0	0.341625	1.28883	SRP54	Homo sapiens signal recognition particle 54kDa (SRP54), mRNA.
838.525	256.443	0	816.69	149.94	9.97478e-07	0.39974	0.97396	MAEA	Homo sapiens macrophage erythroblast attacher (MAEA), transcript variant 1, mRNA.
167.056	62.282	0	816.448	112.221	0	2.46003e-11	4.88728	CEBPG	Homo sapiens CCAAT/enhancer binding protein (C/EBP), gamma (CEBPG), mRNA.
583.799	161.654	0	815.438	155.517	0	0.685874	1.39678	MAT2B	Homo sapiens methionine adenosyltransferase II, beta (MAT2B), transcript variant 1, mRNA.
456.235	118.945	0	814.604	53.8146	0	0.00476315	1.78549	MIDN	Homo sapiens midnolin (MIDN), mRNA.
1004.73	324.239	0	814.584	180.604	0	0.392613	0.810746	BCLAF1	Homo sapiens BCL2-associated transcription factor 1 (BCLAF1), mRNA.
290.697	79.3989	0	814.548	95.4475	0	9.161e-07	2.80205	ZNF38	Homo sapiens zinc finger protein 38 (ZNF38), mRNA.
712.792	245.542	0	814.012	171.017	0	0.558048	1.14201	LTB4DH	Homo sapiens leukotriene B4 12-hydroxydehydrogenase (LTB4DH), mRNA.
480.873	129.001	0	813.224	195.406	0	0.0237878	1.69114	ADIPOR1	Homo sapiens adiponectin receptor 1 (ADIPOR1), mRNA.
742.664	190.312	3.98991e-06	813.088	104.84	9.97478e-07	0.123111	1.09483	PTK2	Homo sapiens PTK2 protein tyrosine kinase 2 (PTK2), transcript variant 1, mRNA.
539.578	207.895	0	812.786	145.896	0	0.0685591	1.50634	SLC44A2	Homo sapiens solute carrier family 44, member 2 (SLC44A2), mRNA.
422.688	132.442	0	812.673	153.682	0	0.00142716	1.92263	SIRT7	Homo sapiens sirtuin (silent mating type information regulation 2 homolog) 7 (S. cerevisiae) (SIRT7), mRNA.
386.093	200.365	0	812.526	131.925	0	0.0036127	2.10448	C1orf57	Homo sapiens chromosome 1 open reading frame 57 (C1orf57), mRNA.
1374.19	446.031	0	812.366	138.94	0	0.0472681	0.59116	PLAC8	Homo sapiens placenta-specific 8 (PLAC8), mRNA.
1054.16	378.331	0	811.957	131.34	0	0.305163	0.77024	NUDT5	Homo sapiens nudix (nucleoside diphosphate linked moiety X)-type motif 5 (NUDT5), mRNA.
457.035	143.434	0	811.842	212.719	0	0.0196143	1.77632	MKRN2	Homo sapiens makorin, ring finger protein, 2 (MKRN2), mRNA.
294.558	113.647	0	810.793	169.458	0	1.18971e-05	2.75257	C12orf5	Homo sapiens chromosome 12 open reading frame 5 (C12orf5), mRNA.
486.503	110.289	0	810.407	106.041	0	0.0133247	1.66578	SPIN1	Homo sapiens spinster (SPIN1), mRNA.
591.54	279.417	0	810.301	94.1461	0	0.235951	1.36982	MRPL40	Homo sapiens mitochondrial ribosomal protein L40 (MRPL40), nuclear gene encoding mitochondrial protein, mRNA.
1228.93	261.691	0	809.208	131.035	0	0.101565	0.658466	COPS6	Homo sapiens COP9 constitutive photomorphogenic homolog subunit 6 (Arabidopsis) (COPS6), mRNA.
1101.33	218.436	0	808.074	128.146	0	0.208418	0.733724	AOF2	Homo sapiens amine oxidase (flavin containing) domain 2 (AOF2), transcript variant 2, mRNA.
186.57	49.8486	0	807.733	99.3908	0	1.32203e-10	4.32939	SCARB1	Homo sapiens scavenger receptor class B, member 1 (SCARB1), mRNA.
473.593	153.546	0	807.599	127.064	0	0.00952779	1.70526	MED19	Homo sapiens mediator of RNA polymerase II transcription, subunit 19 homolog (yeast) (MED19), mRNA.
146.613	40.0413	0	807.306	174.864	0	3.27164e-10	5.50637	DNAJB9	Homo sapiens DnaJ (Hsp40) homolog, subfamily B, member 9 (DNAJB9), mRNA.
647.472	240.471	0	807.107	157.884	0	0.336616	1.24655	FLJ10241	Homo sapiens hypothetical protein FLJ10241 (FLJ10241), mRNA.
384.249	136.737	0	807.007	309.144	0	0.0303344	2.10022	RRAGC	Homo sapiens Ras-related GTP binding C (RRAGC), mRNA.
667.939	154.081	0	806.791	182.064	0	0.40788	1.20788	C3orf9	Homo sapiens chromosome 3 open reading frame 9 (C3orf9), mRNA.
394.028	156.937	0	805.615	154.462	0	0.00121302	2.04456	RNF20	Homo sapiens ring finger protein 20 (RNF20), mRNA.
1366.36	278.513	0	805.372	104.573	0	0.046278	0.589429	MRPL20	Homo sapiens mitochondrial ribosomal protein L20 (MRPL20), nuclear gene encoding mitochondrial protein, mRNA.
404.653	142.806	0	805.101	145.834	0	0.00207588	1.98961	PEX16	Homo sapiens peroxisomal biogenesis factor 16 (PEX16), transcript variant 1, mRNA.
847.933	335.343	0	803.587	95.6436	0	0.835128	0.947701	JAM3	Homo sapiens junctional adhesion molecule 3 (JAM3), mRNA.
385.234	156.469	0	803.44	70.3778	0	0.000971207	2.08559	RAB7L1	Homo sapiens RAB7, member RAS oncogene family-like 1 (RAB7L1), mRNA.
578.19	180.741	0	803.293	114.009	0	0.117845	1.38933	HBE1	Homo sapiens hemoglobin, epsilon 1 (HBE1), mRNA.
108.383	23.4356	0	802.67	108.517	0	3.13083e-14	7.40587	RetSat	Homo sapiens all-trans-13,14-dihydroretinol saturase (RetSat), mRNA.
526.022	155.841	0	802.654	113.705	0	0.0419952	1.52589	SLC38A2	Homo sapiens solute carrier family 38, member 2 (SLC38A2), mRNA.
671.418	221.193	0	802.579	106.203	0	0.408245	1.19535	LOC205251	Homo sapiens hypothetical protein LOC205251 (LOC205251), mRNA.
792.785	212.467	0	802.53	56.1669	0	0.956512	1.01229	RPL34	Homo sapiens ribosomal protein L34 (RPL34), transcript variant 2, mRNA.
614.004	239.095	0	802.394	157.026	0	0.254128	1.30682	ORMDL1	Homo sapiens ORM1-like 1 (S. cerevisiae) (ORMDL1), mRNA.
143.166	42.1062	0	801.803	156.762	0	3.95303e-12	5.60051	CCPG1	Homo sapiens cell cycle progression 1 (CCPG1), transcript variant 1, mRNA.
1343.11	291.728	0	801.695	121.754	0	0.0506918	0.596893	TMEM109	Homo sapiens transmembrane protein 109 (TMEM109), mRNA.
709.322	265.899	0	801.447	140.908	0	0.603372	1.12988	WDR68	Homo sapiens WD repeat domain 68 (WDR68), transcript variant 1, mRNA.
2220.96	560.335	0	801.411	142.11	0	0.00134612	0.360839	TMEM97	Homo sapiens transmembrane protein 97 (TMEM97), mRNA.
231.457	52.4866	0.188748	800.553	116.426	0.142524	9.05374e-05	3.45876	ULK1	Homo sapiens unc-51-like kinase 1 (C. elegans) (ULK1), mRNA.
257.963	111.456	0	799.688	168.757	0	3.54421e-06	3.10001	SURF1	Homo sapiens surfeit 1 (SURF1), nuclear gene encoding mitochondrial protein, mRNA.
361.85	104.171	0	799.484	191.65	0	0.000875562	2.20943	MOXD1	Homo sapiens monooxygenase, DBH-like 1 (MOXD1), transcript variant 2, mRNA.
1915.81	492.377	0	799.362	160.568	0	0.00378542	0.417246	EFHD2	Homo sapiens EF-hand domain family, member D2 (EFHD2), mRNA.
612.249	272.062	0	797.031	76.4492	0	0.305068	1.30181	MRPS26	Homo sapiens mitochondrial ribosomal protein S26 (MRPS26), nuclear gene encoding mitochondrial protein, mRNA.
372.512	106.07	0	796.418	165.084	0	0.000418467	2.13796	RAB9A	Homo sapiens RAB9A, member RAS oncogene family (RAB9A), mRNA.
623.783	162.145	0	796.383	133.105	0	0.25173	1.2767	PEX5	Homo sapiens peroxisomal biogenesis factor 5 (PEX5), mRNA.
417.384	147.165	0	796.071	162.319	0	0.00277095	1.90729	TBK1	Homo sapiens TANK-binding kinase 1 (TBK1), mRNA.
1611.64	358.219	0	796.05	145.736	0	0.0126208	0.493939	NUP37	Homo sapiens nucleoporin 37kDa (NUP37), mRNA.
455.505	172.56	0	794.85	131.312	0	0.0106856	1.74498	ALS2	Homo sapiens amyotrophic lateral sclerosis 2 (juvenile) (ALS2), mRNA.
254.567	77.5878	0	794.636	116.794	0	9.50123e-08	3.12152	PPGB	Homo sapiens protective protein for beta-galactosidase (galactosialidosis) (PPGB), mRNA.
736.202	264.969	0	794.341	187.722	0	0.756537	1.07897	CSK	Homo sapiens c-src tyrosine kinase (CSK), mRNA.
538.851	123.526	0	793.869	141.737	0	0.0632941	1.47326	KIAA0143	Homo sapiens KIAA0143 protein (KIAA0143), mRNA.
251.101	64.5591	0	793.847	96.2007	0	7.27802e-08	3.16146	MGC16028	Homo sapiens MGC16028 similar to RIKEN cDNA 1700019E19 gene (MGC16028), mRNA.
1801.33	640.398	0	793.304	123.925	0	0.0079893	0.4404	GEMIN4	Homo sapiens gem (nuclear organelle) associated protein 4 (GEMIN4), mRNA.
911.187	180.697	0	792.729	131.284	0	0.550897	0.869995	DAB2	Homo sapiens disabled homolog 2, mitogen-responsive phosphoprotein (Drosophila) (DAB2), mRNA.
467.361	197.478	0	791.149	146.967	0	0.0243236	1.6928	VPS28	Homo sapiens vacuolar protein sorting 28 (yeast) (VPS28), transcript variant 1, mRNA.
750.754	262.867	0	790.967	138.995	0	0.818485	1.05356	PCCB	Homo sapiens propionyl Coenzyme A carboxylase, beta polypeptide (PCCB), mRNA.
524.604	173.843	0	790.209	186.973	0	0.0747875	1.5063	SPPL2A	Homo sapiens signal peptide peptidase-like 2A (SPPL2A), mRNA.
1877.03	760.501	0	790.061	108.427	0	0.0151877	0.42091	SNRPA1	Homo sapiens small nuclear ribonucleoprotein polypeptide A' (SNRPA1), mRNA.
1452.14	520.367	0	789.891	518.998	0	0.118601	0.543948	UGCG	Homo sapiens UDP-glucose ceramide glucosyltransferase (UGCG), mRNA.
1399.87	480.286	0	789.606	97.6736	0	0.0358213	0.564055	CKLF	Homo sapiens chemokine-like factor (CKLF), transcript variant 3, mRNA.
439.278	161.676	0	789.186	121.62	0	0.00620775	1.79655	DCTN5	Homo sapiens dynactin 5 (p25) (DCTN5), mRNA.
697.89	272.321	0	788.249	167.887	0	0.624774	1.12947	LRRC41	Homo sapiens leucine rich repeat containing 41 (LRRC41), mRNA.
582.846	195.95	0	787.517	148.484	0	0.154065	1.35116	UBE2E2	Homo sapiens ubiquitin-conjugating enzyme E2E 2 (UBC4/5 homolog, yeast) (UBE2E2), mRNA.
713.548	376.811	0	787.384	144.846	0	0.752732	1.10348	NANS	Homo sapiens N-acetylneuraminic acid synthase (sialic acid synthase) (NANS), mRNA.
507.628	168.089	0	786.865	156.537	0	0.0377582	1.55008	ACVR1	Homo sapiens activin A receptor, type I (ACVR1), mRNA.
479.24	154.122	0	786.562	124.476	0	0.0163939	1.64127	HINT2	Homo sapiens histidine triad nucleotide binding protein 2 (HINT2), mRNA.
955.311	119.779	0	786.514	59.6781	0	0.412757	0.823307	SCRN1	Homo sapiens secernin 1 (SCRN1), mRNA.
128.167	35.1468	0	786.302	171.199	0	1.16456e-10	6.135	ARHGEF3	Homo sapiens Rho guanine nucleotide exchange factor (GEF) 3 (ARHGEF3), mRNA.
1279.18	554.074	0	784.856	171.091	0	0.139841	0.61356	NUDC	Homo sapiens nuclear distribution gene C homolog (A. nidulans) (NUDC), mRNA.
1073.24	261.548	0	784.562	82.334	0	0.203628	0.731023	DIAPH1	Homo sapiens diaphanous homolog 1 (Drosophila) (DIAPH1), mRNA.
332.923	110.85	0	782.33	162.947	0	8.80063e-05	2.34988	PIAS3	Homo sapiens protein inhibitor of activated STAT, 3 (PIAS3), mRNA.
498	172.515	0	781.049	157.933	0	0.0361578	1.56837	CCDC6	Homo sapiens coiled-coil domain containing 6 (CCDC6), mRNA.
14.6546	3.80076	0.0141243	780.724	113.559	0	3.67799e-38	53.2751	AKR1B10	Homo sapiens aldo-keto reductase family 1, member B10 (aldose reductase) (AKR1B10), mRNA.
1952.96	528.356	0	780.592	133.734	0	0.00272558	0.399697	RBM14	Homo sapiens RNA binding motif protein 14 (RBM14), mRNA.
708.335	315.966	0	780.379	131.777	0	0.72116	1.10171	MFSD1	Homo sapiens major facilitator superfamily domain containing 1 (MFSD1), mRNA.
292.894	98.3788	0	780.24	120.781	0	2.65914e-06	2.6639	OGFOD1	Homo sapiens 2-oxoglutarate and iron-dependent oxygenase domain containing 1 (OGFOD1), transcript variant 2, mRNA.
388.635	105.963	0	780.15	121.277	0	0.000676355	2.00741	CCDC25	Homo sapiens coiled-coil domain containing 25 (CCDC25), transcript variant 2, mRNA.
1081.06	347.478	0	779.45	149.093	0	0.186416	0.721008	NAT10	Homo sapiens N-acetyltransferase 10 (NAT10), mRNA.
326.263	70.8467	0	779.353	207.804	0	0.000867213	2.38873	TSPYL1	Homo sapiens TSPY-like 1 (TSPYL1), mRNA.
1067.16	454.015	0	779.279	108.452	0	0.296862	0.730235	FH	Homo sapiens fumarate hydratase (FH), nuclear gene encoding mitochondrial protein, mRNA.
645.621	135.289	0	778.93	77.5345	0	0.383519	1.20648	IPO11	Homo sapiens importin 11 (IPO11), mRNA.
260.413	94.8713	0	778.872	64.9781	0	3.89457e-07	2.99092	PRIC285	Homo sapiens peroxisomal proliferator-activated receptor A interacting complex 285 (PRIC285), transcript variant 2, mRNA.
327.268	110.313	0	777.966	155.968	0	4.65495e-05	2.37715	RAB2B	Homo sapiens RAB2B, member RAS oncogene family (RAB2B), mRNA.
404.596	111.71	0	777.648	100.338	0	0.00143925	1.92204	STX8	Homo sapiens syntaxin 8 (STX8), mRNA.
401.811	35.6756	0	777.59	96.5959	0	0.00128107	1.93521	FREQ	Homo sapiens frequenin homolog (Drosophila) (FREQ), mRNA.
1099.19	316.849	0	776.566	113.499	0	0.163311	0.706488	CEBPZ	Homo sapiens CCAAT/enhancer binding protein zeta (CEBPZ), mRNA.
632.859	219.933	0	776.02	166.29	0	0.36864	1.22621	CTDSP2	Homo sapiens CTD (carboxy-terminal domain, RNA polymerase II, polypeptide A) small phosphatase 2 (CTDSP2), mRNA.
519.576	201.576	0.0112077	775.025	131.275	0.000120695	0.0807421	1.49165	TUSC3	Homo sapiens tumor suppressor candidate 3 (TUSC3), transcript variant 1, mRNA.
700.26	213.338	0	774.887	133.084	0	0.644351	1.10657	AP2M1	Homo sapiens adaptor-related protein complex 2, mu 1 subunit (AP2M1), transcript variant 1, mRNA.
420.234	144.15	0	774.681	172.232	0	0.00629305	1.84345	DAG1	Homo sapiens dystroglycan 1 (dystrophin-associated glycoprotein 1) (DAG1), mRNA.
597.67	151.61	0	774.476	172.997	0	0.250547	1.29583	CNOT1	Homo sapiens CCR4-NOT transcription complex, subunit 1 (CNOT1), transcript variant 1, mRNA.
1262.67	433.572	0	774.27	213.032	0	0.0799556	0.6132	NDUFB3	Homo sapiens NADH dehydrogenase (ubiquinone) 1 beta subcomplex, 3, 12kDa (NDUFB3), mRNA.
362.122	109.557	0	773.647	183.521	0	0.00126109	2.13643	WDR42A	Homo sapiens WD repeat domain 42A (WDR42A), mRNA.
181.297	68.6316	0	773.384	133.868	0	3.53068e-10	4.26583	C12orf22	Homo sapiens chromosome 12 open reading frame 22 (C12orf22), mRNA.
809.521	210.731	0	772.411	170.43	0	0.842243	0.954158	FLJ20512	Homo sapiens hypothetical protein FLJ20512 (FLJ20512), mRNA.
806.856	323.538	0	771.993	167.72	0	0.868419	0.956791	SCO1	Homo sapiens SCO cytochrome oxidase deficient homolog 1 (yeast) (SCO1), nuclear gene encoding mitochondrial protein, mRNA.
1194.93	469.071	0	771.817	187.498	0	0.146894	0.645912	ACTL6A	Homo sapiens actin-like 6A (ACTL6A), transcript variant 2, mRNA.
757.949	278.12	0	769.977	150.474	0	0.947483	1.01587	LSM10	Homo sapiens LSM10, U7 small nuclear RNA associated (LSM10), mRNA.
538.658	169.187	0	769.926	137.364	0	0.0881516	1.42934	FOXJ2	Homo sapiens forkhead box J2 (FOXJ2), mRNA.
803.551	209.185	0	769.901	97.7187	0	0.830179	0.958123	NHP2L1	Homo sapiens NHP2 non-histone chromosome protein 2-like 1 (S. cerevisiae) (NHP2L1), transcript variant 1, mRNA.
281.32	42.7476	0	769.581	104.383	0	1.5316e-06	2.73561	TOB1	Homo sapiens transducer of ERBB2, 1 (TOB1), mRNA.
970.25	391.252	0	769.475	151.569	0	0.407282	0.793069	SGCE	Homo sapiens sarcoglycan, epsilon (SGCE), mRNA.
922.872	302.964	0	768.784	211.14	0	0.479284	0.833034	PTDSS1	Homo sapiens phosphatidylserine synthase 1 (PTDSS1), mRNA.
273.401	102.157	0	767.924	139.476	0	1.77187e-06	2.80878	SECISBP2	Homo sapiens SECIS binding protein 2 (SECISBP2), mRNA.
649.371	274.283	0	767.705	144.689	0	0.510305	1.18223	ZC3HAV1	Homo sapiens zinc finger CCCH-type, antiviral 1 (ZC3HAV1), transcript variant 1, mRNA.
453.34	176.337	0	767.039	172.725	0	0.0277842	1.69197	PAM	Homo sapiens peptidylglycine alpha-amidating monooxygenase (PAM), transcript variant 3, mRNA.
1186.86	386.437	0	766.995	89.9538	0	0.0892085	0.646239	CCDC23	Homo sapiens coiled-coil domain containing 23 (CCDC23), mRNA.
498.196	152.462	0	766.528	142.503	0	0.0380092	1.53861	TRIM37	Homo sapiens tripartite motif-containing 37 (TRIM37), transcript variant 1, mRNA.
602.152	198.449	0	766.066	158.293	0	0.271919	1.27221	LYSMD2	Homo sapiens LysM, putative peptidoglycan-binding, domain containing 2 (LYSMD2), mRNA.
685.705	203.245	0	765.652	99.6766	0	0.614464	1.11659	CDK7	Homo sapiens cyclin-dependent kinase 7 (MO15 homolog, Xenopus laevis, cdk-activating kinase) (CDK7), mRNA.
273.074	87.68	0	765.569	125.466	0	9.1731e-07	2.80352	ADRB2	Homo sapiens adrenergic, beta-2-, receptor, surface (ADRB2), mRNA.
1151.02	449.727	0	764.863	170.314	0	0.164324	0.664509	C10orf7	Homo sapiens chromosome 10 open reading frame 7 (C10orf7), mRNA.
1275.56	429.071	0	764.254	134.036	0	0.0521159	0.599151	U2AF1	Homo sapiens U2(RNU2) small nuclear RNA auxiliary factor 1 (U2AF1), transcript variant c, mRNA.
1127.01	499.192	0	764.254	151.119	0	0.228377	0.678127	C16orf33	Homo sapiens chromosome 16 open reading frame 33 (C16orf33), mRNA.
713.98	174.712	0	763.447	129.739	0	0.761925	1.06928	SLC12A9	Homo sapiens solute carrier family 12 (potassium/chloride transporters), member 9 (SLC12A9), mRNA.
374.054	112.707	0	763.39	172.152	0	0.00163132	2.04085	PEX19	Homo sapiens peroxisomal biogenesis factor 19 (PEX19), mRNA.
388.571	113.905	0	763.245	173.268	0	0.00289879	1.96424	RPS6KB1	Homo sapiens ribosomal protein S6 kinase, 70kDa, polypeptide 1 (RPS6KB1), mRNA.
812.229	298.505	0	762.438	205.305	0	0.811887	0.938699	DYNC1I2	Homo sapiens dynein, cytoplasmic 1, intermediate chain 2 (DYNC1I2), mRNA.
983.67	457.743	0	761.568	134.241	0	0.42335	0.77421	NDUFV2	Homo sapiens NADH dehydrogenase (ubiquinone) flavoprotein 2, 24kDa (NDUFV2), mRNA.
1897.62	934.321	0	761.285	225.329	0	0.0405808	0.401178	DTYMK	Homo sapiens deoxythymidylate kinase (thymidylate kinase) (DTYMK), mRNA.
620.737	190.368	0	761.271	115.339	0	0.341944	1.2264	TRAPPC1	Homo sapiens trafficking protein particle complex 1 (TRAPPC1), mRNA.
1261.12	411.458	0	761.257	123.257	0	0.0549932	0.603634	MSH6	Homo sapiens mutS homolog 6 (E. coli) (MSH6), mRNA.
1113.46	483.2	0	761.233	133.187	0	0.226818	0.683662	MED6	Homo sapiens mediator of RNA polymerase II transcription, subunit 6 homolog (yeast) (MED6), mRNA.
1069.05	318.921	0	761.185	112.097	0	0.171882	0.71202	ARHGAP17	Homo sapiens Rho GTPase activating protein 17 (ARHGAP17), transcript variant 2, mRNA.
557.156	202.682	0	760.644	56.7975	0	0.158175	1.36523	GALNT11	Homo sapiens UDP-N-acetyl-alpha-D-galactosamine:polypeptide N-acetylgalactosaminyltransferase 11 (GalNAc-T11) (GALNT11), mRNA.
562.124	143.498	0	759.324	105.879	0	0.15451	1.35081	PRKCD	Homo sapiens protein kinase C, delta (PRKCD), transcript variant 2, mRNA.
1415.59	536.646	0	758.645	199.72	0	0.0469191	0.53592	IGF2BP2	Homo sapiens insulin-like growth factor 2 mRNA binding protein 2 (IGF2BP2), transcript variant 1, mRNA.
383.26	247.243	0	757.349	131.076	0	0.0238585	1.97607	UBE2D4	Homo sapiens ubiquitin-conjugating enzyme E2D 4 (putative) (UBE2D4), mRNA.
638.447	299.096	0	757.107	117.7	0	0.536497	1.18586	FAM100B	Homo sapiens family with sequence similarity 100, member B (FAM100B), mRNA.
537.287	225.754	0	756.893	156.887	0	0.166626	1.40873	C1orf121	Homo sapiens chromosome 1 open reading frame 121 (C1orf121), mRNA.
246.575	66.2424	0	756.533	37.5669	0	1.38112e-07	3.06816	ATPBD1B	Homo sapiens ATP binding domain 1 family, member B (ATPBD1B), mRNA.
115.631	39.4298	0	756.127	301.866	0	0.000269814	6.53914	HIST2H4	Homo sapiens histone 2, H4 (HIST2H4), mRNA.
448.408	165.271	0	755.006	94.4367	0	0.0156743	1.68375	RAB11FIP3	Homo sapiens RAB11 family interacting protein 3 (class II) (RAB11FIP3), mRNA.
103.786	40.3225	0	754.924	177.322	0	5.77039e-10	7.27386	BCL6	Homo sapiens B-cell CLL/lymphoma 6 (zinc finger protein 51) (BCL6), transcript variant 1, mRNA.
733.117	198.455	0	754.396	125.626	0	0.897991	1.02903	SNX27	Homo sapiens sorting nexin family member 27 (SNX27), mRNA.
625.42	171.587	0	754.016	49.6451	0	0.385481	1.20562	CD63	Homo sapiens CD63 antigen (melanoma 1 antigen) (CD63), mRNA.
773.122	179.877	0	753.887	105.308	0	0.911341	0.97512	CSTF3	Homo sapiens cleavage stimulation factor, 3' pre-RNA, subunit 3, 77kDa (CSTF3), transcript variant 1, mRNA.
1164.95	419.5	0	753.607	142.6	0	0.108344	0.6469	NXT1	Homo sapiens NTF2-like export factor 1 (NXT1), mRNA.
236.395	128.299	0.0261778	753.593	201.413	0.231738	0.0221446	3.18786	ABLIM1	Homo sapiens actin binding LIM protein 1 (ABLIM1), transcript variant 4, mRNA.
441.882	161.087	0	752.437	143.461	0	0.0128936	1.7028	ANKFY1	Homo sapiens ankyrin repeat and FYVE domain containing 1 (ANKFY1), transcript variant 1, mRNA.
1075.27	385.13	0	752.213	153.605	0	0.177233	0.699556	EFTUD2	Homo sapiens elongation factor Tu GTP binding domain containing 2 (EFTUD2), mRNA.
902.348	290.511	0	751.867	140.278	0	0.440565	0.833234	FAM20B	Homo sapiens family with sequence similarity 20, member B (FAM20B), mRNA.
639.217	317.984	0	751.495	183.225	0	0.596245	1.17565	IMMT	Homo sapiens inner membrane protein, mitochondrial (mitofilin) (IMMT), mRNA.
587.313	181.499	0	750.744	119.264	0	0.24939	1.27827	CMTM3	Homo sapiens CKLF-like MARVEL transmembrane domain containing 3 (CMTM3), transcript variant 4, mRNA.
210.923	91.5326	0	750.665	143.411	0	4.30758e-08	3.55895	LARP6	Homo sapiens La ribonucleoprotein domain family, member 6 (LARP6), transcript variant 1, mRNA.
466.613	212.812	0	749.624	131.62	0	0.0563386	1.60652	KIAA0100	Homo sapiens KIAA0100 (KIAA0100), mRNA.
584.558	200.21	1.59596e-05	749.622	96.7049	0.00622526	0.399407	1.28237	CASP4	Homo sapiens caspase 4, apoptosis-related cysteine peptidase (CASP4), transcript variant gamma, mRNA.
528.963	136.545	0	749.479	81.8595	0	0.0966652	1.41688	MRPS31	Homo sapiens mitochondrial ribosomal protein S31 (MRPS31), nuclear gene encoding mitochondrial protein, mRNA.
95.1103	25.6421	0	749.431	146.598	0	4.86284e-14	7.8796	EGR1	Homo sapiens early growth response 1 (EGR1), mRNA.
530.201	210.603	0	748.843	27.8256	0	0.137436	1.41238	KHDRBS3	Homo sapiens KH domain containing, RNA binding, signal transduction associated 3 (KHDRBS3), mRNA.
1223.7	266.168	0	747.228	162.53	0	0.0636884	0.610631	GLUD1	Homo sapiens glutamate dehydrogenase 1 (GLUD1), mRNA.
760.154	283.611	0	747.169	129.672	0	0.94358	0.982919	SF3B1	Homo sapiens splicing factor 3b, subunit 1, 155kDa (SF3B1), transcript variant 1, mRNA.
338.34	116.072	0	746.701	79.336	0	0.000125157	2.20696	OTUD5	Homo sapiens OTU domain containing 5 (OTUD5), mRNA.
539.88	228.957	0	745.628	88.4023	0	0.186847	1.3811	KIAA0446	Homo sapiens KIAA0446 gene product (KIAA0446), mRNA.
792.563	225.005	0	745.575	184.343	0	0.802722	0.940714	SMARCC1	Homo sapiens SWI/SNF related, matrix associated, actin dependent regulator of chromatin, subfamily c, member 1 (SMARCC1), mRNA.
572.292	140.674	0	744.809	135.472	0	0.215005	1.30145	YTHDF2	Homo sapiens YTH domain family, member 2 (YTHDF2), mRNA.
465.398	202.752	0	743.07	148.391	0	0.0556945	1.59663	PYGL	Homo sapiens phosphorylase, glycogen; liver (Hers disease, glycogen storage disease type VI) (PYGL), mRNA.
581.479	162.323	0	742.81	49.6651	0	0.250709	1.27745	GSK3B	Homo sapiens glycogen synthase kinase 3 beta (GSK3B), mRNA.
257.716	93.4687	0	742.331	178.125	0	3.04587e-05	2.88042	CHMP1B	Homo sapiens chromatin modifying protein 1B (CHMP1B), mRNA.
1879.46	645.077	0	742.278	115.675	0	0.00286811	0.394943	C2orf32	Homo sapiens chromosome 2 open reading frame 32 (C2orf32), mRNA.
252.99	63.1043	0	741.867	64.3775	0	3.59316e-07	2.9324	TTYH3	Homo sapiens tweety homolog 3 (Drosophila) (TTYH3), mRNA.
558.905	220.343	0	741.659	99.561	0	0.227526	1.32699	HEBP1	Homo sapiens heme binding protein 1 (HEBP1), mRNA.
1582.85	355.535	0	741.38	101.825	0	0.00854508	0.468384	C20orf27	Homo sapiens chromosome 20 open reading frame 27 (C20orf27), mRNA.
658.81	151.95	0	741.033	64.0133	0	0.590592	1.12481	ZDHHC5	Homo sapiens zinc finger, DHHC-type containing 5 (ZDHHC5), mRNA.
839.963	245.713	0	740.843	147.031	0	0.592013	0.881995	LOC93343	Homo sapiens hypothetical protein BC011840 (LOC93343), mRNA.
864.404	289.979	0	740.658	125.593	0	0.510178	0.856842	HDAC2	Homo sapiens histone deacetylase 2 (HDAC2), mRNA.
245.963	117.068	0	740.63	231.01	0	0.000942784	3.01115	HSD17B7	Homo sapiens hydroxysteroid (17-beta) dehydrogenase 7 (HSD17B7), mRNA.
552.169	248.306	0	740.239	186.161	0	0.294006	1.3406	TM9SF1	Homo sapiens transmembrane 9 superfamily member 1 (TM9SF1), transcript variant 1, mRNA.
226.805	86.5856	0	740.19	102.2	0	9.03548e-08	3.26355	TRIAP1	Homo sapiens TP53 regulated inhibitor of apoptosis 1 (TRIAP1), mRNA.
574.749	196.278	0	739.788	139.534	0	0.23797	1.28715	ZC3HC1	Homo sapiens zinc finger, C3HC-type containing 1 (ZC3HC1), mRNA.
318.695	133.937	0	739.699	99.2022	0	0.000186685	2.32102	NELF	Homo sapiens nasal embryonic LHRH factor (NELF), mRNA.
656.584	155.541	0	739.331	154.642	0	0.597012	1.12603	UBP1	Homo sapiens upstream binding protein 1 (LBP-1a) (UBP1), mRNA.
479.16	163.128	0	738.937	114.56	0	0.0373674	1.54215	SLC37A4	Homo sapiens solute carrier family 37 (glycerol-6-phosphate transporter), member 4 (SLC37A4), mRNA.
1010.76	460.612	0	738.332	67.6152	0	0.327512	0.730474	RIC8A	Homo sapiens resistance to inhibitors of cholinesterase 8 homolog A (C. elegans) (RIC8A), mRNA.
758.955	226.249	0	737.417	101.766	0	0.898858	0.971621	UCK2	Homo sapiens uridine-cytidine kinase 2 (UCK2), mRNA.
885.304	488.67	0	736.325	157.065	0	0.615198	0.83172	C9orf30	Homo sapiens chromosome 9 open reading frame 30 (C9orf30), mRNA.
1445.72	812.455	9.97478e-07	736.25	200.24	0.00919276	0.0101112	0.50926	HSPD1	Homo sapiens heat shock 60kDa protein 1 (chaperonin) (HSPD1), nuclear gene encoding mitochondrial protein, transcript variant 1, mRNA.
902.83	265.111	0	736.108	98.5117	0	0.391267	0.815334	S100A13	Homo sapiens S100 calcium binding protein A13 (S100A13), transcript variant 3, mRNA.
609.005	238.896	0	735.889	125.079	0	0.428403	1.20835	C20orf116	Homo sapiens chromosome 20 open reading frame 116 (C20orf116), mRNA.
918.854	318.02	0	735.746	146.02	0	0.364872	0.800721	ALG8	Homo sapiens asparagine-linked glycosylation 8 homolog (yeast, alpha-1,3-glucosyltransferase) (ALG8), transcript variant 2, mRNA.
381.222	193.453	0	735.744	170.872	0	0.0174007	1.92996	PDXP	Homo sapiens pyridoxal (pyridoxine, vitamin B6) phosphatase (PDXP), mRNA.
1475.78	312.478	0	735.683	115.442	0	0.0135197	0.498503	GTPBP6	Homo sapiens GTP binding protein 6 (putative) (GTPBP6), mRNA.
550.45	210.81	0	735.002	125.289	0	0.207583	1.33527	TMEM101	Homo sapiens transmembrane protein 101 (TMEM101), mRNA.
939.482	294.297	0	734.51	94.5662	0	0.307635	0.781825	MRPS7	Homo sapiens mitochondrial ribosomal protein S7 (MRPS7), nuclear gene encoding mitochondrial protein, mRNA.
477.201	106.733	0	734.281	184.135	0	0.0694732	1.53873	CLDN12	Homo sapiens claudin 12 (CLDN12), mRNA.
156.058	53.6865	0	733.538	120.399	0	3.17731e-11	4.70041	LOC201895	Homo sapiens hypothetical protein LOC201895 (LOC201895), mRNA.
885.686	305.353	0	733.052	360.973	0	0.576099	0.827666	AP3S1	Homo sapiens adaptor-related protein complex 3, sigma 1 subunit (AP3S1), transcript variant 1, mRNA.
819.772	130.711	0	732.76	66.7822	0	0.628268	0.893858	PDCL3	Homo sapiens phosducin-like 3 (PDCL3), mRNA.
749.164	378.865	0	732.463	138.299	0	0.942931	0.977706	SLC16A3	Homo sapiens solute carrier family 16 (monocarboxylic acid transporters), member 3 (SLC16A3), mRNA.
[truncated: 18,590 more rows]

## Sheet: eRMS_GE_vs_ctrl_dif
RMS03_CTRL.AVG_Signal	RMS03_CTRL.ARRAY_STDEV	RMS03_CTRL.Detection Pval	RMS03_GE.AVG_Signal	RMS03_GE.ARRAY_STDEV	RMS03_GE.Detection Pval	p value custom	Ratio (Gen50/Mock)	SYMBOL	DEFINITION
390.119	124.65	0	148.649	5.85284	0	0.117686	0.381037	THBS3	Homo sapiens thrombospondin 3 (THBS3), mRNA.
4567.65	583.978	0	2198.54	269.879	0	0.302581	0.481328	SLC38A2	Homo sapiens solute carrier family 38, member 2 (SLC38A2), mRNA.
42.1008	7.78868	0.00282486	70.4761	5.09398	0.00141243	5.67518e-12	1.67398	XG	Homo sapiens Xg blood group (XG), mRNA.
87.4373	18.7052	0.00141243	83.8015	29.613	0	0.613147	0.958419	DDR1	Homo sapiens discoidin domain receptor family, member 1 (DDR1), transcript variant 2, mRNA.
44.8986	15.0264	0.00282486	13.7192	2.64834	0.0536723	0.0122633	0.305559	CCNB1	Homo sapiens cyclin B1 (CCNB1), mRNA.
12.8339	7.19231	0.0367232	12.27	0.75389	0.0974576	0.00295227	0.956062	ZNF496	Homo sapiens zinc finger protein 496 (ZNF496), mRNA.
13.0859	1.0906	0.0310734	12.7833	0.315226	0.0776836	0.00221083	0.976875	CRYM	Homo sapiens crystallin, mu (CRYM), transcript variant 2, mRNA.
167.601	30.8887	0	127.67	30.5867	0	6.16788e-05	0.761749	SCIN	Homo sapiens scinderin (SCIN), mRNA.
0.798751	2.61067	0.487288	6.05813	1.87756	0.521186	0.000466302	7.5845	APOH	Homo sapiens apolipoprotein H (beta-2-glycoprotein I) (APOH), mRNA.
584.824	131.35	0	712.499	202.366	0	0.738591	1.21831	SMAD7	Homo sapiens SMAD, mothers against DPP homolog 7 (Drosophila) (SMAD7), mRNA.
-0.261525	0.70919	0.607345	6.65107	0.999826	0.457627	0.000413492	-25.4319	SLC7A2	Homo sapiens solute carrier family 7 (cationic amino acid transporter, y+ system), member 2 (SLC7A2), transcript variant 1, mRNA.
-0.838784	2.04124	0.665254	5.31883	1.97073	0.621469	0.000807828	-6.34112	LALBA	Homo sapiens lactalbumin, alpha- (LALBA), mRNA.
8.30293	1.17139	0.31617	10.2659	1.51588	0.150164	0.00238851	1.23642	KIR2DL5A	Homo sapiens killer cell immunoglobulin-like receptor, two domains, long cytoplasmic tail, 5A (KIR2DL5A), mRNA.
17.0548	3.37021	0.0169491	15.6293	0.191014	0.0240113	0.00739627	0.916411	DIO3	Homo sapiens deiodinase, iodothyronine, type III (DIO3), mRNA.
-1.27833	3.40186	0.723164	4.95705	1.98344	0.663842	8.47803e-05	-3.87775	K6IRS4	Homo sapiens keratin 6 irs4 (K6IRS4), mRNA.
243.255	31.9011	0	222.631	42.2975	0	0.278367	0.915217	TRPC1	Homo sapiens transient receptor potential cation channel, subfamily C, member 1 (TRPC1), mRNA.
130.775	28.9531	0	69.3016	6.44009	0.00141243	0.357264	0.52993	LIG3	Homo sapiens ligase III, DNA, ATP-dependent (LIG3), nuclear gene encoding mitochondrial protein, transcript variant alpha, mRNA.
11.7422	3.2399	0.049435	12.2776	0.402132	0.0974576	0.00418246	1.0456	GHSR	Homo sapiens growth hormone secretagogue receptor (GHSR), transcript variant 1b, mRNA.
1.9763	0.856337	0.394068	6.38779	1.2735	0.491525	0.0343979	3.23219	HSD11B1	Homo sapiens hydroxysteroid (11-beta) dehydrogenase 1 (HSD11B1), transcript variant 1, mRNA.
7.81978	3.91436	0.125706	8.80458	1.99151	0.259887	0.000232058	1.12594	FLJ32784	Homo sapiens hypothetical protein FLJ32784 (FLJ32784), mRNA.
1.36789	5.2641	0.456215	7.31796	2.09425	0.398305	0.00190615	5.34981	RNASE2	Homo sapiens ribonuclease, RNase A family, 2 (liver, eosinophil-derived neurotoxin) (RNASE2), mRNA.
47.2764	13.4697	0.00141243	48.288	16.741	0.00141243	0.119197	1.0214	MTHFD1	Homo sapiens methylenetetrahydrofolate dehydrogenase (NADP+ dependent) 1, methenyltetrahydrofolate cyclohydrolase, formyltetrahydrofolate synthetase (MTHFD1), mRNA.
9.6189	2.54544	0.0819209	43.9385	0.848647	0.00141243	0.0468508	4.56793	LOC149134	Homo sapiens hypothetical protein LOC149134 (LOC149134), mRNA.
4.01142	1.69073	0.281073	7.93087	2.67415	0.327684	0.00189786	1.97707	NALP7	Homo sapiens NACHT, leucine rich repeat and PYD containing 7 (NALP7), transcript variant 1, mRNA.
60.385	15.6144	0.00141243	52.3554	10.3917	0.00141243	0.427495	0.867028	P2RY5	Homo sapiens purinergic receptor P2Y, G-protein coupled, 5 (P2RY5), mRNA.
4.55944	2.59984	0.257062	6.97647	0.656952	0.430791	6.30821e-05	1.53011	GUCY2F	Homo sapiens guanylate cyclase 2F, retinal (GUCY2F), mRNA.
5.29135	2.36514	0.233051	6.61904	1.32929	0.460452	8.1114e-05	1.25092	PNLIPRP1	Homo sapiens pancreatic lipase-related protein 1 (PNLIPRP1), mRNA.
462.673	52.8214	0	410.435	8.13879	0	0.294174	0.887094	COMMD9	Homo sapiens COMM domain containing 9 (COMMD9), mRNA.
33.3344	5.52287	0.00706215	25.7661	1.25932	0.00706215	0.357377	0.77296	DDX43	Homo sapiens DEAD (Asp-Glu-Ala-Asp) box polypeptide 43 (DDX43), mRNA.
10.5068	2.8668	0.0720339	10.7996	0.601213	0.141243	0.000683438	1.02787	PCBP4	Homo sapiens poly(rC) binding protein 4 (PCBP4), transcript variant 1, mRNA.
0.730861	0.606166	0.511236	5.30201	2.53959	0.715563	0.00142394	7.25448	NETO1	Homo sapiens neuropilin (NRP) and tolloid (TLL)-like 1 (NETO1), transcript variant 1, mRNA.
95.2574	16.3288	0.00141243	61.673	1.3061	0.00141243	0.0705968	0.647435	CCDC51	Homo sapiens coiled-coil domain containing 51 (CCDC51), mRNA.
0.0286248	0.714898	0.63971	4.66695	1.15451	0.729244	0.000261765	163.039	CENTD1	Homo sapiens centaurin, delta 1 (CENTD1), transcript variant 2, mRNA.
307.172	8.74664	0.00408567	225.018	27.9014	0.000398991	0.204692	0.732549	ITSN1	Homo sapiens intersectin 1 (SH3 domain protein) (ITSN1), transcript variant 2, mRNA.
457.765	20.0368	0	215.964	38.235	0	0.160876	0.47178	LXN	Homo sapiens latexin (LXN), mRNA.
59.3031	6.11428	0.00141243	53.3057	11.4046	0.00141243	0.614804	0.898867	DTX3	Homo sapiens deltex 3 homolog (Drosophila) (DTX3), mRNA.
2224.48	230.48	0	1218.23	122.522	0	0.278524	0.547647	SELM	Homo sapiens selenoprotein M (SELM), mRNA.
-1.4749	0.0898913	0.737288	3.65051	2.00995	0.830508	0.00030536	-2.4751	RFXDC1	Homo sapiens regulatory factor X domain containing 1 (RFXDC1), mRNA.
396.409	70.1367	0	177.703	39.6204	0	0.184965	0.448282	C1orf60	Homo sapiens chromosome 1 open reading frame 60 (C1orf60), mRNA.
1858.06	193.151	0	1096.63	249.262	0	0.8407	0.590204	TGOLN2	Homo sapiens trans-golgi network protein 2 (TGOLN2), mRNA.
193.368	25.2526	0	91.4814	15.3541	0	0.22298	0.473096	ALG14	Homo sapiens asparagine-linked glycosylation 14 homolog (yeast) (ALG14), mRNA.
13.0336	1.68621	0.0168574	11.876	0.0811446	0.0885801	0.00207895	0.911185	SEZ6L2	Homo sapiens seizure related 6 homolog (mouse)-like 2 (SEZ6L2), transcript variant 2, mRNA.
125.007	16.7402	0	106.693	8.07996	0	0.37264	0.853493	PRCC	Homo sapiens papillary renal cell carcinoma (translocation-associated) (PRCC), transcript variant 2, mRNA.
76.0094	19.8933	0.00141243	58.2492	6.66973	0.00141243	0.100338	0.766342	CNOT8	Homo sapiens CCR4-NOT transcription complex, subunit 8 (CNOT8), mRNA.
79.5322	7.34402	0.00141243	69.689	9.21737	0.00141243	0.958842	0.876237	PHLPPL	Homo sapiens PH domain and leucine rich repeat protein phosphatase-like (PHLPPL), mRNA.
85.9092	19.2257	0.00141243	48.7728	3.5401	0.00141243	0.182614	0.567725	FAM13A1	Homo sapiens family with sequence similarity 13, member A1 (FAM13A1), transcript variant 1, mRNA.
0.345427	2.4321	0.550848	9.88544	1.49961	0.187853	0.00193413	28.618	PPP2R2B	Homo sapiens protein phosphatase 2 (formerly 2A), regulatory subunit B (PR 52), beta isoform (PPP2R2B), transcript variant 4, mRNA.
85.0053	7.1074	0.00141243	145.352	15.2533	0	0.00231997	1.70992	ZSCAN2	Homo sapiens zinc finger and SCAN domain containing 2 (ZSCAN2), transcript variant 1, mRNA.
9.07183	2.44564	0.0918079	11.6209	1.52441	0.11017	0.00275528	1.28098	PXDNL	Homo sapiens peroxidasin homolog-like (Drosophila) (PXDNL), mRNA.
356.572	113.913	0.0844675	312.639	38.5121	0.159597	0.0212614	0.876791	FBXW11	Homo sapiens F-box and WD-40 domain protein 11 (FBXW11), transcript variant 2, mRNA.
3.5373	3.96563	0.310735	7.92665	0.209809	0.327684	0.000384436	2.24087	LOC202459	Homo sapiens similar to RIKEN cDNA 2310008M10 (LOC202459), mRNA.
6.30826	1.1017	0.193503	8.41648	1.37481	0.288136	0.00016189	1.3342	PAGE2	Homo sapiens P antigen family, member 2 (prostate associated) (PAGE2), mRNA.
389.534	72.8073	0	799.149	82.7249	0	0.036984	2.05155	SLC22A17	Homo sapiens solute carrier family 22 (organic cation transporter), member 17 (SLC22A17), transcript variant 2, mRNA.
316.301	41.5889	0	266.183	32.7515	0	0.152411	0.84155	EIF2AK4	Homo sapiens eukaryotic translation initiation factor 2 alpha kinase 4 (EIF2AK4), mRNA.
1044.37	101.916	0	744.583	145.129	0	0.795241	0.712948	RP11-529I10.4	Homo sapiens deleted in a mouse model of primary ciliary dyskinesia (RP11-529I10.4), mRNA.
15.3576	4.5407	0.0225989	14.5743	0.90401	0.029661	0.00462362	0.948996	LOC90925	Homo sapiens hypothetical protein LOC90925 (LOC90925), mRNA.
-0.799119	2.44355	0.666667	4.12727	0.934301	0.762712	0.000314773	-5.16477	OR2AE1	Homo sapiens olfactory receptor, family 2, subfamily AE, member 1 (OR2AE1), mRNA.
1.89932	1.9028	0.402542	5.75432	1.54051	0.55791	0.000161122	3.02968	DDX4	Homo sapiens DEAD (Asp-Glu-Ala-Asp) box polypeptide 4 (DDX4), transcript variant 1, mRNA.
3.20017	2.1296	0.322034	8.09541	2.70907	0.313559	0.00158915	2.52968	OR51I1	Homo sapiens olfactory receptor, family 51, subfamily I, member 1 (OR51I1), mRNA.
185.303	33.7911	0	125.722	15.8409	0	0.305546	0.678463	DDX59	Homo sapiens DEAD (Asp-Glu-Ala-Asp) box polypeptide 59 (DDX59), transcript variant 1, mRNA.
107.785	8.27748	0.00141243	147.224	12.8529	0	0.859831	1.3659	CYCS	Homo sapiens cytochrome c, somatic (CYCS), nuclear gene encoding mitochondrial protein, mRNA.
30.5021	15.6637	0.00847458	29.4107	0.447591	0.00706215	0.0422478	0.964218	OFD1	Homo sapiens oral-facial-digital syndrome 1 (OFD1), mRNA.
351.435	29.9652	0.000323183	228.96	8.55131	0.00144036	0.540882	0.6515	DDX42	Homo sapiens DEAD (Asp-Glu-Ala-Asp) box polypeptide 42 (DDX42), transcript variant 1, mRNA.
6.06789	1.48396	0.0827348	8.59493	1.46796	0.152496	0.000657408	1.41646	UBXD5	Homo sapiens UBX domain containing 5 (UBXD5), transcript variant 2, mRNA.
352.927	62.5347	0	260.472	13.38	0	0.0899322	0.738032	PSME3	Homo sapiens proteasome (prosome, macropain) activator subunit 3 (PA28 gamma; Ki) (PSME3), transcript variant 1, mRNA.
37.9636	13.7946	0.00423729	44.5269	13.093	0.00141243	0.0757406	1.17288	UHMK1	Homo sapiens U2AF homology motif (UHM) kinase 1 (UHMK1), mRNA.
2.86554	2.66562	0.337571	10.4652	0.339716	0.15678	0.00788321	3.65209	KRTAP15-1	Homo sapiens keratin associated protein 15-1 (KRTAP15-1), mRNA.
85.9102	4.88552	0.00141243	58.9245	2.76468	0.00141243	0.622266	0.685885	JTB	Homo sapiens jumping translocation breakpoint (JTB), mRNA.
254.439	61.8948	0	159.09	3.20869	0	0.0703838	0.625256	LYN	Homo sapiens v-yes-1 Yamaguchi sarcoma viral related oncogene homolog (LYN), mRNA.
37.042	2.28014	0.00564972	43.636	4.07806	0.00141243	0.764796	1.17802	TXNDC4	Homo sapiens thioredoxin domain containing 4 (endoplasmic reticulum) (TXNDC4), mRNA.
-4.0589	2.27781	0.884181	3.02997	0.461273	0.891243	0.000413016	-0.7465	RAB37	Homo sapiens RAB37, member RAS oncogene family (RAB37), transcript variant 1, mRNA.
5.07165	0.646782	0.286571	8.21554	0.948176	0.374821	0.000557346	1.61989	TCF2	Homo sapiens transcription factor 2, hepatic; LF-B3; variant hepatic nuclear factor (TCF2), transcript variant a, mRNA.
73.3735	14.8336	0.00141243	67.2925	19.8888	0.00141243	0.400752	0.917122	RPS6KC1	Homo sapiens ribosomal protein S6 kinase, 52kDa, polypeptide 1 (RPS6KC1), mRNA.
-0.750332	2.04931	0.659605	4.14651	0.183577	0.762712	7.21966e-05	-5.52624	SSTR5	Homo sapiens somatostatin receptor 5 (SSTR5), mRNA.
128.052	1.8685	0	84.1223	6.08579	0	0.530734	0.65694	SLC27A6	Homo sapiens solute carrier family 27 (fatty acid transporter), member 6 (SLC27A6), transcript variant 1, mRNA.
-7.88249	0.711539	0.99435	1.07	0.865849	0.981638	0.000263057	-0.135744	CASR	Homo sapiens calcium-sensing receptor (hypocalciuric hypercalcemia 1, severe neonatal hyperparathyroidism) (CASR), mRNA.
1448.81	213.878	0.036009	1098.14	147.058	0.105359	0.0354541	0.757958	STK24	Homo sapiens serine/threonine kinase 24 (STE20 homolog, yeast) (STK24), transcript variant 2, mRNA.
3.45506	2.76006	0.309322	9.41054	1.70108	0.218926	0.000950813	2.72369	COVA1	Homo sapiens cytosolic ovarian carcinoma antigen 1 (COVA1), transcript variant 1, mRNA.
-3.2601	0.938768	0.844633	3.73124	1.54761	0.817797	0.000300407	-1.14452	GALNT8	Homo sapiens UDP-N-acetyl-alpha-D-galactosamine:polypeptide N-acetylgalactosaminyltransferase 8 (GalNAc-T8) (GALNT8), mRNA.
210.438	29.5416	0	151.177	20.0673	0	0.00280445	0.718391	SPTLC1	Homo sapiens serine palmitoyltransferase, long chain base subunit 1 (SPTLC1), transcript variant 1, mRNA.
440.447	16.6128	0	129.09	3.69626	0	0.165547	0.293089	MR1	Homo sapiens major histocompatibility complex, class I-related (MR1), mRNA.
21.2808	3.53719	0.0127119	33.6265	20.2863	0.00423729	0.494601	1.58014	KIAA1787	Homo sapiens KIAA1787 protein (KIAA1787), transcript variant 1, mRNA.
20.161	2.33208	0.0127119	19.2062	3.01396	0.00988701	0.0301135	0.952641	HAL	Homo sapiens histidine ammonia-lyase (HAL), mRNA.
3.08337	2.48869	0.21568	8.69119	1.33103	0.150939	0.00569628	2.81873	MAP2K3	Homo sapiens mitogen-activated protein kinase kinase 3 (MAP2K3), transcript variant C, mRNA.
243.184	21.8591	0	187.643	25.3559	0	0.271933	0.771607	RC74	Homo sapiens integrator complex subunit 9 (RC74), mRNA.
744.705	129.275	9.97478e-07	682.989	127.313	9.97478e-07	0.168161	0.917126	SERINC3	Homo sapiens serine incorporator 3 (SERINC3), transcript variant 2, mRNA.
225.583	41.5402	0	110.407	11.6434	0	0.00238132	0.489429	TBL1XR1	Homo sapiens transducin (beta)-like 1X-linked receptor 1 (TBL1XR1), mRNA.
1.11779	1.23931	0.464689	7.58653	1.57557	0.367232	0.000714498	6.78708	GAB2	Homo sapiens GRB2-associated binding protein 2 (GAB2), transcript variant 2, mRNA.
99.7173	21.5365	0.00141243	96.0017	20.4223	0	0.242821	0.962739	NBLA04196	Homo sapiens putative protein product of Nbla04196 (NBLA04196), mRNA.
160.749	10.6808	0	164.536	8.40805	0	0.821947	1.02356	DIPA	Homo sapiens hepatitis delta antigen-interacting protein A (DIPA), mRNA.
4.99023	4.23434	0.245763	9.02486	0.225129	0.240113	0.000484469	1.80851	FBXW12	Homo sapiens F-box and WD-40 domain protein 12 (FBXW12), mRNA.
99.5901	17.5453	0.00141243	102.391	22.6441	0	0.184332	1.02813	IPO13	Homo sapiens importin 13 (IPO13), mRNA.
2.71484	1.15188	0.259444	4.28608	1.02077	0.858229	4.1936e-05	1.57876	BBS5	Homo sapiens Bardet-Biedl syndrome 5 (BBS5), mRNA.
760.83	148.198	0	1066.63	56.0553	0	0.532868	1.40193	LDLR	Homo sapiens low density lipoprotein receptor (familial hypercholesterolemia) (LDLR), mRNA.
18.5717	5.92272	0.0127119	18.5679	0.142048	0.0112994	0.130715	0.999797	GK	Homo sapiens glycerol kinase (GK), transcript variant 2, mRNA.
443.674	48.8484	0	422.177	25.6269	0	0.273668	0.951549	SLC11A2	Homo sapiens solute carrier family 11 (proton-coupled divalent metal ion transporters), member 2 (SLC11A2), mRNA.
15.739	4.21081	0.019774	27.3077	2.99863	0.00706215	0.227522	1.73503	RASSF4	Homo sapiens Ras association (RalGDS/AF-6) domain family 4 (RASSF4), transcript variant 2, mRNA.
895.104	125.233	0	570.365	91.8099	0	0.222749	0.637205	TMEM93	Homo sapiens transmembrane protein 93 (TMEM93), transcript variant 1, mRNA.
10.6476	1.12601	0.0720339	12.8932	0.705592	0.0762712	0.00243651	1.2109	RAD52	Homo sapiens RAD52 homolog (S. cerevisiae) (RAD52), transcript variant delta, mRNA.
-2.40015	3.46481	0.789548	6.60155	0.590422	0.461864	0.000173185	-2.75048	ANKRD2	Homo sapiens ankyrin repeat domain 2 (stretch responsive muscle) (ANKRD2), mRNA.
8.79468	0.479935	0.103107	9.04665	0.655249	0.238701	0.000224186	1.02865	SLC11A1	Homo sapiens solute carrier family 11 (proton-coupled divalent metal ion transporters), member 1 (SLC11A1), transcript variant 2, mRNA.
3.11376	2.70619	0.324859	7.39009	0.909632	0.388418	0.000302703	2.37336	LOC284739	Homo sapiens hypothetical protein LOC284739 (LOC284739), mRNA.
5.49508	2.43107	0.225989	11.0225	1.8509	0.132768	0.000809426	2.00588	KRTCAP3	Homo sapiens keratinocyte associated protein 3 (KRTCAP3), mRNA.
23.2448	8.76382	0.0112994	14.3743	4.08007	0.0367232	0.0167171	0.618387	IL18R1	Homo sapiens interleukin 18 receptor 1 (IL18R1), mRNA.
-3.45178	1.5816	0.847458	2.47684	1.64008	0.927966	0.000230158	-0.717554	TPH2	Homo sapiens tryptophan hydroxylase 2 (TPH2), mRNA.
672.444	146.059	0	510.685	54.7559	0	0.526673	0.759445	MTHFS	Homo sapiens 5,10-methenyltetrahydrofolate synthetase (5-formyltetrahydrofolate cyclo-ligase) (MTHFS), mRNA.
0.521965	1.2241	0.535311	5.94037	1.03398	0.533898	0.00155842	11.3808	IFNB1	Homo sapiens interferon, beta 1, fibroblast (IFNB1), mRNA.
263.745	26.6407	0	106.122	10.7225	0	0.865629	0.402365	IKIP	Homo sapiens IKK interacting protein (IKIP), transcript variant 2, mRNA.
296.907	74.7427	0	278.581	145.34	0	0.221626	0.938276	NPIP	Homo sapiens nuclear pore complex interacting protein (NPIP), mRNA.
415.977	81.4832	0	254	4.72055	0	0.119186	0.610611	SLC35A3	Homo sapiens solute carrier family 35 (UDP-N-acetylglucosamine (UDP-GlcNAc) transporter), member A3 (SLC35A3), mRNA.
838.405	144.179	0	759.428	222.183	0	0.359273	0.905801	DDX24	Homo sapiens DEAD (Asp-Glu-Ala-Asp) box polypeptide 24 (DDX24), mRNA.
12.9428	3.36754	0.229819	22.2685	7.83713	0.0638476	0.0807767	1.72053	KLC2	Homo sapiens kinesin light chain 2 (KLC2), mRNA.
89.476	19.5699	0.00141243	169.342	3.73923	0	0.601912	1.89259	FBXO22	Homo sapiens F-box protein 22 (FBXO22), transcript variant 1, mRNA.
916.558	182.061	0	1178.28	557.334	0	0.362467	1.28555	COL4A2	Homo sapiens collagen, type IV, alpha 2 (COL4A2), mRNA.
118.145	36.7782	0	127.657	0.469872	0	0.176799	1.08052	ZNF193	Homo sapiens zinc finger protein 193 (ZNF193), mRNA.
130.155	9.96583	0	140.773	10.7225	0	0.909712	1.08159	DHRS4	Homo sapiens dehydrogenase/reductase (SDR family) member 4 (DHRS4), mRNA.
111.118	8.91162	0.00141243	157.688	7.62529	0	0.70562	1.41911	ZNF480	Homo sapiens zinc finger protein 480 (ZNF480), mRNA.
64.9753	2.76779	0.00141243	37.5409	4.76994	0.00282486	0.300109	0.577773	ATAD2	Homo sapiens ATPase family, AAA domain containing 2 (ATAD2), mRNA.
-3.87814	1.95645	0.878531	2.13659	0.397977	0.94209	7.3386e-05	-0.550931	SERPINB11	Homo sapiens serpin peptidase inhibitor, clade B (ovalbumin), member 11 (SERPINB11), mRNA.
6.48123	2.19505	0.179378	11.6255	0.525617	0.11017	0.00308113	1.79372	ZNF554	Homo sapiens zinc finger protein 554 (ZNF554), mRNA.
10.6846	7.51194	0.0677966	16.3801	4.42194	0.0183616	0.0117787	1.53305	ZNF101	Homo sapiens zinc finger protein 101 (ZNF101), mRNA.
-4.28524	3.86505	0.89548	8.53989	1.76769	0.286723	0.00425766	-1.99286	HIST2H2AB	Homo sapiens histone 2, H2ab (HIST2H2AB), mRNA.
309.981	54.624	0	218.247	17.0802	0	0.119484	0.704066	HTLF	Homo sapiens human T-cell leukemia virus enhancer factor (HTLF), mRNA.
4.34652	4.25562	0.269774	11.2087	1.81257	0.125706	0.0158469	2.57879	C8G	Homo sapiens complement component 8, gamma polypeptide (C8G), mRNA.
66.2901	11.6556	0.00141243	110.306	11.9249	0	0.0170035	1.66399	THNSL1	Homo sapiens threonine synthase-like 1 (bacterial) (THNSL1), mRNA.
-3.27176	0.718825	0.844633	5.42878	0.573242	0.605932	0.00268578	-1.65928	BRD8	Homo sapiens bromodomain containing 8 (BRD8), transcript variant 2, mRNA.
3.9345	1.2991	0.175118	8.93248	1.59843	0.203789	0.0066073	2.27029	CNNM2	Homo sapiens cyclin M2 (CNNM2), transcript variant 3, mRNA.
123.718	34.1414	0	114.038	1.50939	0	0.679032	0.92176	TMEM17	Homo sapiens transmembrane protein 17 (TMEM17), mRNA.
488.779	98.1852	0	620.274	209.213	0	0.429098	1.26903	PPGB	Homo sapiens protective protein for beta-galactosidase (galactosialidosis) (PPGB), mRNA.
10.8476	1.47681	0.0677966	10.1111	2.6155	0.169491	0.000620096	0.932105	NTRK2	Homo sapiens neurotrophic tyrosine kinase, receptor, type 2 (NTRK2), transcript variant a, mRNA.
12.7494	3.63073	0.0367232	20.7414	1.90279	0.00988701	0.0781653	1.62685	IL17B	Homo sapiens interleukin 17B (IL17B), mRNA.
58.8935	9.03202	0.00141243	64.6529	7.38518	0.00141243	0.0500013	1.09779	PRMT3	Homo sapiens protein arginine methyltransferase 3 (PRMT3), mRNA.
16.5159	4.59131	0.0183616	13.5945	1.39324	0.0550848	0.00433128	0.823114	ABHD7	Homo sapiens abhydrolase domain containing 7 (ABHD7), mRNA.
0.286444	1.50782	0.549435	3.80523	0.266989	0.799435	4.95862e-06	13.2844	INHA	Homo sapiens inhibin, alpha (INHA), mRNA.
1.38989	2.05041	0.470779	5.08025	1.38451	0.755593	0.000197335	3.65515	MARVELD3	Homo sapiens MARVEL domain containing 3 (MARVELD3), transcript variant 2, mRNA.
52.0465	7.91636	0.00141243	50.874	3.50496	0.00141243	0.786263	0.977472	LOC115098	Homo sapiens hypothetical protein BC013949 (LOC115098), mRNA.
-2.02415	2.799	0.772599	5.10097	1.99922	0.648305	0.000667381	-2.52006	FLJ42957	Homo sapiens FLJ42957 protein (FLJ42957), mRNA.
201.869	43.775	0	199.852	3.23743	0	0.211411	0.990007	ASF1A	Homo sapiens ASF1 anti-silencing function 1 homolog A (S. cerevisiae) (ASF1A), mRNA.
1.80479	2.33054	0.409604	9.47531	0.857227	0.211864	0.0027518	5.25007	C21orf37	Homo sapiens chromosome 21 open reading frame 37 (C21orf37), mRNA.
15.7886	3.93314	0.0183616	15.1073	2.08081	0.0268362	0.0091501	0.956847	ZSCAN2	Homo sapiens zinc finger and SCAN domain containing 2 (ZSCAN2), transcript variant 2, mRNA.
-5.28868	1.13705	0.935028	0.257769	0.612562	0.992938	5.46324e-05	-0.0487396	OR8D2	Homo sapiens olfactory receptor, family 8, subfamily D, member 2 (OR8D2), mRNA.
1.18168	3.21144	0.456215	4.71519	0.227966	0.69774	5.77095e-05	3.99023	MGC52498	Homo sapiens hypothetical protein MGC52498 (MGC52498), mRNA.
103.295	9.97282	0.00141243	83.0905	10.6833	0.00141243	0.374173	0.804397	ZDHHC24	Homo sapiens zinc finger, DHHC-type containing 24 (ZDHHC24), mRNA.
4.6222	4.88174	0.252825	9.62585	1.46699	0.206215	0.000876462	2.08252	OR10H4	Homo sapiens olfactory receptor, family 10, subfamily H, member 4 (OR10H4), mRNA.
-4.19781	1.05303	0.894068	4.48804	3.7122	0.728814	0.000861156	-1.06914	FLJ30046	Homo sapiens hypothetical protein FLJ30046 (FLJ30046), mRNA.
19.2969	3.67491	0.0127119	26.6993	9.97233	0.00706215	0.1921	1.3836	C1orf69	Homo sapiens chromosome 1 open reading frame 69 (C1orf69), mRNA.
17.3147	3.21626	0.151717	21.0687	4.01697	0.26353	0.00953588	1.21681	KIAA1026	Homo sapiens kazrin (KIAA1026), transcript variant A, mRNA.
131.986	9.49263	0	142.492	51.8466	0	0.0850803	1.0796	HERC2	Homo sapiens hect domain and RLD 2 (HERC2), mRNA.
15.1013	1.60426	0.0240113	34.5419	10.8932	0.00282486	0.385275	2.28735	CCNG2	Homo sapiens cyclin G2 (CCNG2), mRNA.
49.6724	16.1121	0.00141243	39.1822	1.19674	0.00141243	0.328932	0.788812	C1orf84	Homo sapiens chromosome 1 open reading frame 84 (C1orf84), transcript variant 1, mRNA.
5.40676	1.56616	0.227401	13.8555	2.82968	0.049435	0.00465594	2.56262	FLJ35119	Homo sapiens hypothetical protein FLJ35119 (FLJ35119), mRNA.
266.416	44.591	0	174.232	19.3191	0	0.934372	0.653986	SCNM1	Homo sapiens sodium channel modifier 1 (SCNM1), transcript variant 1, mRNA.
7041.84	785.46	0	4536.8	502.92	0	0.50921	0.644263	ATP5O	Homo sapiens ATP synthase, H+ transporting, mitochondrial F1 complex, O subunit (oligomycin sensitivity conferring protein) (ATP5O), nuclear gene encoding mitochondrial protein, mRNA.
9283.3	759.277	0	6956.34	665.611	0	0.943269	0.74934	H3F3A	Homo sapiens H3 histone, family 3A (H3F3A), mRNA.
1.2672	0.160204	0.454802	5.63273	0.776848	0.580508	0.00167113	4.44502	OR9G1	Homo sapiens olfactory receptor, family 9, subfamily G, member 1 (OR9G1), mRNA.
-1.44059	1.71743	0.731638	-0.254568	2.42516	0.997175	6.80014e-05	0.17671	SHANK2	Homo sapiens SH3 and multiple ankyrin repeat domains 2 (SHANK2), transcript variant 1, mRNA.
579.436	109.496	0	446.853	17.513	0	0.528089	0.771187	SERPINB1	Homo sapiens serpin peptidase inhibitor, clade B (ovalbumin), member 1 (SERPINB1), mRNA.
184.597	33.4566	0.000224433	109.636	2.44076	0.0212622	0.105572	0.593917	C19orf12	Homo sapiens chromosome 19 open reading frame 12 (C19orf12), transcript variant 1, mRNA.
1.30536	3.77866	0.454802	6.3928	1.90904	0.490113	0.000757822	4.89736	ABCG4	Homo sapiens ATP-binding cassette, sub-family G (WHITE), member 4 (ABCG4), mRNA.
212.432	41.246	0	161.708	3.89541	0	0.408431	0.761221	TRIP4	Homo sapiens thyroid hormone receptor interactor 4 (TRIP4), mRNA.
8.90131	2.75457	0.0974576	10.7932	0.396037	0.141243	0.00476762	1.21254	WFDC12	Homo sapiens WAP four-disulfide core domain 12 (WFDC12), mRNA.
438.963	88.948	0	644.985	388.843	0	0.931113	1.46934	C22orf5	Homo sapiens chromosome 22 open reading frame 5 (C22orf5), mRNA.
173.376	1.37468	0.303936	126.852	2.54225	0.214753	1.38734e-06	0.731661	EYA2	Homo sapiens eyes absent homolog 2 (Drosophila) (EYA2), transcript variant 4, mRNA.
1.85012	0.983408	0.40678	7.53688	0.551802	0.370057	0.00145829	4.07372	BATF2	Homo sapiens basic leucine zipper transcription factor, ATF-like 2 (BATF2), mRNA.
90.7823	10.6075	0.00141243	75.0171	7.77276	0.00141243	0.119075	0.826341	FLJ90709	Homo sapiens hypothetical protein FLJ90709 (FLJ90709), mRNA.
3.96957	4.9707	0.285311	6.8532	3.68499	0.439265	0.000176847	1.72643	AQP2	Homo sapiens aquaporin 2 (collecting duct) (AQP2), mRNA.
9.52116	5.10107	0.0861582	12.4582	1.552	0.0903955	0.00172349	1.30848	PCDHB3	Homo sapiens protocadherin beta 3 (PCDHB3), mRNA.
64.4356	16.2806	0.00141243	57.9481	2.02792	0.00141243	0.682626	0.899318	UEV3	Homo sapiens ubiquitin-conjugating enzyme E2-like (UEV3), mRNA.
4.5594	3.28036	0.259887	5.66498	2.32607	0.567797	0.000332115	1.24248	IDI2	Homo sapiens isopentenyl-diphosphate delta isomerase 2 (IDI2), mRNA.
643.691	67.6976	0	419.182	3.54654	0	0.410451	0.651216	STEAP1	Homo sapiens six transmembrane epithelial antigen of the prostate 1 (STEAP1), mRNA.
51.4361	7.16584	0.00141243	24.1328	2.84432	0.00706215	0.0274433	0.469179	LRRC8C	Homo sapiens leucine rich repeat containing 8 family, member C (LRRC8C), mRNA.
14.4133	1.93024	0.0240113	15.7666	1.29632	0.0240113	0.0105316	1.09389	DLC1	Homo sapiens deleted in liver cancer 1 (DLC1), transcript variant 2, mRNA.
4.95751	1.65465	0.245763	4.50974	1.43186	0.728814	1.40459e-05	0.909679	AIM2	Homo sapiens absent in melanoma 2 (AIM2), mRNA.
521.709	74.3015	0	364.71	37.1911	0	0.102529	0.699069	FCHSD2	Homo sapiens FCH and double SH3 domains 2 (FCHSD2), mRNA.
8.39276	4.06607	0.112994	8.07442	0.12269	0.319209	0.000323892	0.962069	APBA1	Homo sapiens amyloid beta (A4) precursor protein-binding, family A, member 1 (X11) (APBA1), mRNA.
12.4803	0.818096	0.0381356	16.8023	3.18302	0.0169491	0.0183422	1.3463	ABCD4	Homo sapiens ATP-binding cassette, sub-family D (ALD), member 4 (ABCD4), transcript variant 4, mRNA.
24.7592	2.99323	0.0112994	19.9876	3.2683	0.00988701	0.0211035	0.80728	TRAF3	Homo sapiens TNF receptor-associated factor 3 (TRAF3), transcript variant 1, mRNA.
0.542351	3.33465	0.535311	6.25372	2.50584	0.50565	0.00176939	11.5308	BCL11B	Homo sapiens B-cell CLL/lymphoma 11B (zinc finger protein) (BCL11B), transcript variant 1, mRNA.
-2.76787	0.896398	0.816384	5.08336	2.86766	0.65113	0.000792768	-1.83656	GZMH	Homo sapiens granzyme H (cathepsin G-like 2, protein h-CCPX) (GZMH), mRNA.
2328.03	162.61	0	1550.53	215.334	0	0.484678	0.666026	PPP1R15A	Homo sapiens protein phosphatase 1, regulatory (inhibitor) subunit 15A (PPP1R15A), mRNA.
116.204	16.8109	0	76.0566	13.3831	0.00141243	0.268319	0.654508	ZNF175	Homo sapiens zinc finger protein 175 (ZNF175), mRNA.
19.0976	2.52918	0.0127119	11.5395	1.02166	0.114407	0.00439907	0.604238	MLX	Homo sapiens MAX-like protein X (MLX), transcript variant 1, mRNA.
296.39	30.2133	0	227.738	3.18128	0	0.966737	0.768374	APITD1	Homo sapiens apoptosis-inducing, TAF9-like domain 1 (APITD1), transcript variant C, mRNA.
676.579	109.177	0	491.45	8.82723	0	0.166144	0.726375	MAP4K5	Homo sapiens mitogen-activated protein kinase kinase kinase kinase 5 (MAP4K5), transcript variant 1, mRNA.
50.4961	3.35033	0.00141243	46.4391	1.8099	0.00141243	0.655472	0.919657	LAT	Homo sapiens linker for activation of T cells (LAT), transcript variant 3, mRNA.
491.526	63.7484	9.97478e-07	258.693	14.9637	9.97478e-07	0.842301	0.526306	TCEA2	Homo sapiens transcription elongation factor A (SII), 2 (TCEA2), transcript variant 1, mRNA.
-1.02501	0.674486	0.690678	3.83442	0.365984	0.795198	0.000135817	-3.74086	UGT1A6	Homo sapiens UDP glucuronosyltransferase 1 family, polypeptide A6 (UGT1A6), transcript variant 2, mRNA.
19.5934	6.48692	0.0127119	53.5186	12.8428	0.00141243	0.132801	2.73147	ALDH5A1	Homo sapiens aldehyde dehydrogenase 5 family, member A1 (succinate-semialdehyde dehydrogenase) (ALDH5A1), nuclear gene encoding mitochondrial protein, transcript variant 2, mRNA.
-0.200946	0.538929	0.60452	4.6126	1.10581	0.70904	9.31237e-05	-22.9544	ERAF	Homo sapiens erythroid associated factor (ERAF), mRNA.
5.30962	1.78533	0.230226	13.5049	5.10937	0.0579096	0.0530579	2.54348	ABCB9	Homo sapiens ATP-binding cassette, sub-family B (MDR/TAP), member 9 (ABCB9), transcript variant 2, mRNA.
40.0969	3.86303	0.00282486	61.3427	47.1781	0.00141243	0.311186	1.52986	RELA	Homo sapiens v-rel reticuloendotheliosis viral oncogene homolog A, nuclear factor of kappa light polypeptide gene enhancer in B-cells 3, p65 (avian) (RELA), mRNA.
0.81836	2.21673	0.501413	14.3187	1.16375	0.039548	0.0309033	17.4969	FOXP4	Homo sapiens forkhead box P4 (FOXP4), transcript variant 3, mRNA.
147.036	37.0675	0	171.886	19.1923	0	0.504845	1.16901	GPS2	Homo sapiens G protein pathway suppressor 2 (GPS2), mRNA.
519.961	67.4035	0	529.699	81.6316	0	0.416372	1.01873	OCRL	Homo sapiens oculocerebrorenal syndrome of Lowe (OCRL), transcript variant a, mRNA.
81.9422	4.65757	0.00141243	95.6439	21.832	0	0.559512	1.16721	STARD3	Homo sapiens START domain containing 3 (STARD3), mRNA.
94.864	2.11584	0.000288271	55.1188	5.78685	8.07957e-05	0.0303886	0.58103	SP110	Homo sapiens SP110 nuclear body protein (SP110), transcript variant b, mRNA.
8.54021	0.994758	0.111582	13.5146	0.171891	0.059322	0.0114869	1.58246	BIRC8	Homo sapiens baculoviral IAP repeat-containing 8 (BIRC8), mRNA.
2230.31	554.303	0	1012.37	120.335	0	0.264426	0.453912	DDAH1	Homo sapiens dimethylarginine dimethylaminohydrolase 1 (DDAH1), mRNA.
366.122	46.5454	0	244.765	6.15615	0	0.225478	0.668534	CUL5	Homo sapiens cullin 5 (CUL5), mRNA.
8.29586	3.04388	0.112994	13.2201	2.28706	0.0635593	0.0172287	1.59357	TIAM2	Homo sapiens T-cell lymphoma invasion and metastasis 2 (TIAM2), transcript variant 1, mRNA.
9.12423	1.27877	0.0918079	15.1537	2.16176	0.0254237	0.0456486	1.66082	FLJ43806	Homo sapiens hypothetical protein FLJ43806 (FLJ43806), mRNA.
0.557769	2.38949	0.522599	4.33416	1.59203	0.747175	0.00201964	7.77052	RAB27A	Homo sapiens RAB27A, member RAS oncogene family (RAB27A), transcript variant 2, mRNA.
74.0424	2.87203	0.00141243	35.1734	2.32201	0.00282486	0.36321	0.475043	JOSD2	Homo sapiens Josephin domain containing 2 (JOSD2), mRNA.
-5.7936	0.265383	0.957627	3.18086	3.2398	0.875706	0.00151451	-0.549029	IL17	Homo sapiens interleukin 17 (cytotoxic T-lymphocyte-associated serine esterase 8) (IL17), mRNA.
577.599	21.5119	0	339.679	39.5087	0	0.587532	0.588088	DIAPH1	Homo sapiens diaphanous homolog 1 (Drosophila) (DIAPH1), mRNA.
7.85302	2.34162	0.125706	12.5206	1.8218	0.0833333	0.00242731	1.59437	KLK10	Homo sapiens kallikrein 10 (KLK10), transcript variant 1, mRNA.
108.314	21.4056	0.00141243	85.3386	10.3862	0	0.222623	0.78788	AKAP8	Homo sapiens A kinase (PRKA) anchor protein 8 (AKAP8), mRNA.
7.02307	2.1792	0.234632	10.2591	0.739739	0.212906	0.00193015	1.46077	USH2A	Homo sapiens Usher syndrome 2A (autosomal recessive, mild) (USH2A), transcript variant 1, mRNA.
0.781072	2.8776	0.50565	3.18321	0.771848	0.874294	3.06526e-05	4.07543	OR1J2	Homo sapiens olfactory receptor, family 1, subfamily J, member 2 (OR1J2), mRNA.
433.261	5.09097	0	187.506	2.97843	0	0.909279	0.43278	RPS7	Homo sapiens ribosomal protein S7 (RPS7), mRNA.
580.894	42.1251	0	403.811	12.1836	0	0.121474	0.695154	IKIP	Homo sapiens IKK interacting protein (IKIP), transcript variant 1, mRNA.
7.22261	2.04571	0.14548	12.6457	0.243549	0.0805085	0.00317282	1.75084	OR5F1	Homo sapiens olfactory receptor, family 5, subfamily F, member 1 (OR5F1), mRNA.
8.93	0.463315	0.100282	13.0674	0.402018	0.0677966	0.00273263	1.46331	PKD1L1	Homo sapiens polycystic kidney disease 1 like 1 (PKD1L1), mRNA.
352.756	43.5192	0	264.195	14.7856	0	0.165662	0.748945	OXA1L	Homo sapiens oxidase (cytochrome c) assembly 1-like (OXA1L), mRNA.
87.3088	16.8701	0.00141243	59.0556	9.06186	0.00141243	0.513311	0.676399	MGC15875	Homo sapiens hypothetical protein LOC85007, isoform 2 (MGC15875), transcript variant 1, mRNA.
9.31128	3.7559	0.088983	9.96833	0.270222	0.183616	0.00149106	1.07056	NPM3	Homo sapiens nucleophosmin/nucleoplasmin, 3 (NPM3), mRNA.
1176.83	215.835	0	603.699	6.04037	0	0.26846	0.512987	CDR2	Homo sapiens cerebellar degeneration-related protein 2, 62kDa (CDR2), mRNA.
-0.605723	1.99946	0.644068	4.25183	0.977405	0.75565	0.000119145	-7.01942	ZNF221	Homo sapiens zinc finger protein 221 (ZNF221), mRNA.
-0.17331	1.02421	0.59887	6.82006	1.67242	0.443503	0.00299864	-39.3518	SLC17A6	Homo sapiens solute carrier family 17 (sodium-dependent inorganic phosphate cotransporter), member 6 (SLC17A6), mRNA.
13.5038	2.55091	0.0268362	11.7754	1.77862	0.105932	0.0167616	0.872003	C6orf105	Homo sapiens chromosome 6 open reading frame 105 (C6orf105), mRNA.
1795.74	214.225	0	1754.15	39.078	0	0.101138	0.976838	RPL22	Homo sapiens ribosomal protein L22 (RPL22), mRNA.
-0.127393	1.89797	0.590395	6.89728	0.828978	0.439265	0.00184148	-54.1416	BLNK	Homo sapiens B-cell linker (BLNK), mRNA.
7.55909	4.899	0.129943	7.26401	2.45224	0.399718	0.0002132	0.960963	GPR173	Homo sapiens G protein-coupled receptor 173 (GPR173), mRNA.
407.307	63.1399	0	322.57	26.9132	0	0.205098	0.79196	TBC1D7	Homo sapiens TBC1 domain family, member 7 (TBC1D7), mRNA.
11.0906	4.35155	0.0635593	13.8321	1.3902	0.0508475	0.00784038	1.24719	TMC4	Homo sapiens transmembrane channel-like 4 (TMC4), mRNA.
0.0207696	3.12222	0.573446	5.4866	0.419326	0.597458	0.000162285	264.165	FA2H	Homo sapiens fatty acid 2-hydroxylase (FA2H), mRNA.
223.232	26.5696	0	257.56	45.1741	0	0.658826	1.15378	ZNF20	Homo sapiens zinc finger protein 20 (KOX 13) (ZNF20), mRNA.
45.6744	5.82299	0.00141243	16.1529	2.73859	0.019774	0.0115571	0.353653	FAM18B2	Homo sapiens family with sequence similarity 18, member B2 (FAM18B2), mRNA.
18.0526	5.52754	0.0155367	9.75454	0.108766	0.19774	0.00166249	0.54034	KIAA1524	Homo sapiens KIAA1524 (KIAA1524), mRNA.
104.279	21.5233	0.00141243	113.251	37.6635	0	0.355749	1.08603	RICS	Homo sapiens Rho GTPase-activating protein (RICS), mRNA.
6.14431	3.0874	0.206215	9.45794	3.00454	0.211864	0.0010641	1.5393	CROP	Homo sapiens cisplatin resistance-associated overexpressed protein (CROP), transcript variant 2, mRNA.
465.971	43.5209	1.59596e-05	274.332	18.8841	4.88764e-05	0.516004	0.588731	DPAGT1	Homo sapiens dolichyl-phosphate (UDP-N-acetylglucosamine) N-acetylglucosaminephosphotransferase 1 (GlcNAc-1-P transferase) (DPAGT1), transcript variant 1, mRNA.
11.1669	1.03254	0.0635593	11.0271	1.46101	0.131356	0.000771985	0.987474	FBXO25	Homo sapiens F-box protein 25 (FBXO25), transcript variant 3, mRNA.
808.499	113.273	0	596.037	6.27568	0	0.258066	0.737215	C14orf11	Homo sapiens chromosome 14 open reading frame 11 (C14orf11), mRNA.
16.7329	2.78407	0.0169491	11.9096	1.09955	0.103107	0.00148333	0.711746	PTGER3	Homo sapiens prostaglandin E receptor 3 (subtype EP3) (PTGER3), transcript variant 8, mRNA.
8192.33	1216.36	0	4425.66	188.102	0	0.908605	0.54022	COL6A3	Homo sapiens collagen, type VI, alpha 3 (COL6A3), transcript variant 2, mRNA.
1129.29	272.855	0	785.478	62.4805	0	0.171267	0.695553	RNF149	Homo sapiens ring finger protein 149 (RNF149), mRNA.
3.95785	1.3928	0.183577	6.19903	0.249271	0.519579	0.000196075	1.56626	TNFSF11	Homo sapiens tumor necrosis factor (ligand) superfamily, member 11 (TNFSF11), transcript variant 1, mRNA.
75.9716	12.1088	0.00141243	47.8205	1.24956	0.00141243	0.0590007	0.629452	RSBN1L	Homo sapiens round spermatid basic protein 1-like (RSBN1L), mRNA.
744.402	146.506	0	694.536	83.4875	0	0.577395	0.933013	CDA08	Homo sapiens T-cell immunomodulatory protein (CDA08), mRNA.
0.861333	1.84818	0.481638	5.26014	0.396797	0.631356	0.000615929	6.10697	FLJ26443	Homo sapiens FLJ26443 protein (FLJ26443), mRNA.
11.6372	3.06279	0.0508475	19.8027	3.1362	0.00988701	0.246455	1.70167	CCNT1	Homo sapiens cyclin T1 (CCNT1), mRNA.
-0.739773	4.10572	0.666667	4.87384	0.48694	0.672316	3.88263e-05	-6.58829	OR2T8	Homo sapiens olfactory receptor, family 2, subfamily T, member 8 (OR2T8), mRNA.
-1.25195	1.06757	0.723164	7.88764	0.311732	0.330508	0.00112762	-6.30029	CLDN18	Homo sapiens claudin 18 (CLDN18), transcript variant 1, mRNA.
226.802	27.595	0	87.9145	25.9324	0	0.24703	0.387628	AK3L2	Homo sapiens adenylate kinase 3-like 2 (AK3L2), mRNA.
14.0845	2.93195	0.0254237	17.2439	2.81764	0.0155367	0.0129759	1.22431	C6orf163	Homo sapiens chromosome 6 open reading frame 163 (C6orf163), mRNA.
7.83961	1.12571	0.127119	8.75021	2.65003	0.274011	0.00100581	1.11615	C1orf84	Homo sapiens chromosome 1 open reading frame 84 (C1orf84), transcript variant 2, mRNA.
0.153777	3.30359	0.556497	8.57853	2.68368	0.286723	0.00493941	55.7857	NGFRAP1L1	Homo sapiens NGFRAP1-like 1 (NGFRAP1L1), mRNA.
4.54209	4.52046	0.265537	6.05679	1.37776	0.525424	7.61563e-05	1.33348	SERPINA1	Homo sapiens serpin peptidase inhibitor, clade A (alpha-1 antiproteinase, antitrypsin), member 1 (SERPINA1), transcript variant 1, mRNA.
-2.01688	1.98762	0.766949	3.11914	0.716973	0.878531	1.68693e-05	-1.54651	LRRC52	Homo sapiens leucine rich repeat containing 52 (LRRC52), mRNA.
7.25284	2.15479	0.142655	10.9249	2.20169	0.137006	0.00149324	1.50629	CCRL2	Homo sapiens chemokine (C-C motif) receptor-like 2 (CCRL2), mRNA.
30.4015	3.34562	0.00847458	19.7125	0.622533	0.00988701	0.0909626	0.648406	POU2F2	Homo sapiens POU domain, class 2, transcription factor 2 (POU2F2), mRNA.
301.041	52.9323	0	213.94	41.3882	0	0.130638	0.710667	CTNNBL1	Homo sapiens catenin, beta like 1 (CTNNBL1), mRNA.
196.346	26.9278	0	133.705	1.27924	0	0.336272	0.680966	ABC1	Homo sapiens amplified in breast cancer 1 (ABC1), mRNA.
14.5184	3.93551	0.0240113	17.6776	0.177293	0.0127119	0.0167098	1.2176	PPIL4	Homo sapiens peptidylprolyl isomerase (cyclophilin)-like 4 (PPIL4), mRNA.
5.68407	4.0696	0.218926	8.22241	2.1876	0.305085	0.00184375	1.44657	KIRREL2	Homo sapiens kin of IRRE like 2 (Drosophila) (KIRREL2), transcript variant 2, mRNA.
31.9373	8.8761	0.00847458	25.7757	1.94496	0.00706215	0.176687	0.807072	NEK11	Homo sapiens NIMA (never in mitosis gene a)- related kinase 11 (NEK11), transcript variant 2, mRNA.
82.5218	2.25672	0.00141243	95.7895	22.2473	0	0.481588	1.16078	MAPRE3	Homo sapiens microtubule-associated protein, RP/EB family, member 3 (MAPRE3), mRNA.
192.429	32.9746	0	204.723	46.0176	0	0.762564	1.06389	UBE3B	Homo sapiens ubiquitin protein ligase E3B (UBE3B), transcript variant 2, mRNA.
4.38689	3.66864	0.269774	7.12636	0.226304	0.411017	7.28944e-05	1.62447	TGM3	Homo sapiens transglutaminase 3 (E polypeptide, protein-glutamine-gamma-glutamyltransferase) (TGM3), mRNA.
59.8359	2.54859	0.00141243	41.6093	0.0753524	0.00141243	0.398924	0.695391	MGC70863	Homo sapiens similar to RPL23AP7 protein (MGC70863), transcript variant 2, mRNA.
15.3687	4.89033	0.0225989	12.8128	1.04796	0.0776836	0.0111766	0.833693	LOC158318	Homo sapiens similar to hypothetical protein MGC42630 (LOC158318), mRNA.
28.7564	5.77449	0.00847458	30.2004	0.367683	0.00706215	0.296812	1.05021	DCUN1D2	Homo sapiens DCN1, defective in cullin neddylation 1, domain containing 2 (S. cerevisiae) (DCUN1D2), transcript variant 2, mRNA.
1.73959	5.39754	0.425141	6.89133	1.67243	0.437853	0.000740868	3.96146	CHRNA2	Homo sapiens cholinergic receptor, nicotinic, alpha 2 (neuronal) (CHRNA2), mRNA.
118.551	15.3093	0	139.021	76.4268	0	0.632107	1.17267	NOC2L	Homo sapiens nucleolar complex associated 2 homolog (S. cerevisiae) (NOC2L), mRNA.
105.998	26.8773	0.00141243	29.9639	1.18697	0.00706215	0.0349719	0.282684	SPAG5	Homo sapiens sperm associated antigen 5 (SPAG5), mRNA.
13.3495	3.74506	0.0282486	13.2386	3.0926	0.0635593	0.0456762	0.99169	CHI3L2	Homo sapiens chitinase 3-like 2 (CHI3L2), transcript variant 1, mRNA.
3.11946	1.49524	0.324859	6.76559	3.33357	0.45339	0.000490374	2.16883	PRSS16	Homo sapiens protease, serine, 16 (thymus) (PRSS16), mRNA.
-4.96585	1.26374	0.922316	4.63066	2.04629	0.70339	0.000763831	-0.932501	C1orf189	Homo sapiens chromosome 1 open reading frame 189 (C1orf189), mRNA.
82.5717	7.12812	0.00141243	60.3249	4.58353	0.00141243	0.55731	0.730575	POLA	Homo sapiens polymerase (DNA directed), alpha (POLA), mRNA.
6.0951	0.900484	0.207627	8.75138	1.13532	0.264124	0.00263917	1.43581	TAS2R50	Homo sapiens taste receptor, type 2, member 50 (TAS2R50), mRNA.
8.70156	2.30454	0.0291673	11.8025	0.886548	0.0274865	0.00148679	1.35636	ZNF41	Homo sapiens zinc finger protein 41 (ZNF41), transcript variant 1, mRNA.
7.96756	2.74035	0.124294	9.10677	1.12931	0.237288	0.000227561	1.14298	BAGE	Homo sapiens B melanoma antigen (BAGE), mRNA.
2.51407	3.07687	0.370057	10.078	1.07961	0.175141	0.000571085	4.00862	CDH8	Homo sapiens cadherin 8, type 2 (CDH8), mRNA.
284.229	30.553	0	207.415	12.2063	0	0.13495	0.729744	FAF1	Homo sapiens Fas (TNFRSF6) associated factor 1 (FAF1), transcript variant 2, mRNA.
-0.116265	1.48086	0.677055	3.28482	0.557635	0.91841	0.000491202	-28.2528	IL18BP	Homo sapiens interleukin 18 binding protein (IL18BP), transcript variant D, mRNA.
2.73983	2.12214	0.473524	6.8992	0.782872	0.545524	0.00094052	2.51811	ARL6	Homo sapiens ADP-ribosylation factor-like 6 (ARL6), transcript variant 1, mRNA.
62.9006	2.80149	0.00141243	78.3729	15.0445	0.00141243	0.220351	1.24598	UNC13B	Homo sapiens unc-13 homolog B (C. elegans) (UNC13B), mRNA.
326.586	65.4506	0	189.909	11.1818	0	0.159956	0.581499	MBP	Homo sapiens myelin basic protein (MBP), transcript variant 8, mRNA.
9.26702	3.36728	0.0903955	11.7044	3.86773	0.11017	0.00225376	1.26302	WHSC1	Homo sapiens Wolf-Hirschhorn syndrome candidate 1 (WHSC1), transcript variant 9, mRNA.
5.9484	0.989634	0.214689	7.37897	2.3808	0.388418	0.00083216	1.2405	CCL19	Homo sapiens chemokine (C-C motif) ligand 19 (CCL19), mRNA.
764.022	145.292	0.422732	378.154	38.2087	0.3484	0.00623367	0.494952	MBNL1	Homo sapiens muscleblind-like (Drosophila) (MBNL1), transcript variant 3, mRNA.
72.6514	64.0332	4.88764e-05	29.7917	2.29862	6.38386e-05	0.255437	0.410064	COG5	Homo sapiens component of oligomeric golgi complex 5 (COG5), transcript variant 1, mRNA.
12.1258	1.7984	0.0509472	14.3099	0.856926	0.0383191	0.00632766	1.18013	EPHA3	Homo sapiens EPH receptor A3 (EPHA3), transcript variant 2, mRNA.
1730.75	214.06	0.036771	3124.26	158.198	0.0203974	0.374951	1.80515	GPX1	Homo sapiens glutathione peroxidase 1 (GPX1), transcript variant 2, mRNA.
11.2617	2.05038	0.0621469	13.9397	1.82906	0.0480226	0.00354753	1.2378	PPP2R3A	Homo sapiens protein phosphatase 2 (formerly 2A), regulatory subunit B'', alpha (PPP2R3A), transcript variant 2, mRNA.
-3.94982	0.889308	0.878531	2.93882	2.29632	0.898305	0.000434369	-0.744041	LMX1A	Homo sapiens LIM homeobox transcription factor 1, alpha (LMX1A), transcript variant 1, mRNA.
1.46934	1.78268	0.435028	6.75244	0.216676	0.449153	0.000390078	4.59557	SLC4A1	Homo sapiens solute carrier family 4, anion exchanger, member 1 (erythrocyte membrane protein band 3, Diego blood group) (SLC4A1), mRNA.
-0.238234	2.9787	0.611582	3.05249	0.0446332	0.888418	0.000638009	-12.813	LAT	Homo sapiens linker for activation of T cells (LAT), transcript variant 4, mRNA.
-5.05372	1.76922	0.926554	2.94138	0.140495	0.898305	0.000270768	-0.582021	TCEA2	Homo sapiens transcription elongation factor A (SII), 2 (TCEA2), transcript variant 2, mRNA.
-3.70549	3.30045	0.868644	10.6013	7.38349	0.146893	0.0971344	-2.86098	TREX2	Homo sapiens three prime repair exonuclease 2 (TREX2), mRNA.
4.22709	1.76636	0.276836	9.42553	2.003	0.214689	0.000485081	2.22979	ARTS-1	Homo sapiens type 1 tumor necrosis factor receptor shedding aminopeptidase regulator (ARTS-1), mRNA.
271.886	46.6783	0	194.581	36.2654	0	0.514655	0.715672	ABCE1	Homo sapiens ATP-binding cassette, sub-family E (OABP), member 1 (ABCE1), mRNA.
-3.91667	1.7437	0.878531	1.21393	1.2926	0.978814	0.000152062	-0.30994	SYN3	Homo sapiens synapsin III (SYN3), transcript variant IIIc, mRNA.
20.1775	8.85024	0.0127119	8.12354	0.719998	0.313559	0.00106044	0.402604	POLQ	Homo sapiens polymerase (DNA directed), theta (POLQ), mRNA.
11.9433	2.76755	0.0480226	15.4785	5.19318	0.0254237	0.0201682	1.296	CHIT1	Homo sapiens chitinase 1 (chitotriosidase) (CHIT1), mRNA.
28.2165	6.63349	0.0112994	53.8006	17.7594	0.00141243	0.436741	1.90671	NFYA	Homo sapiens nuclear transcription factor Y, alpha (NFYA), transcript variant 2, mRNA.
6.58098	2.56024	0.177966	10.4765	0.0560203	0.15678	0.00696609	1.59193	C3orf24	Homo sapiens chromosome 3 open reading frame 24 (C3orf24), mRNA.
68.2709	8.8637	0.00141243	77.8962	10.4978	0.00141243	0.633774	1.14099	UQCR	Homo sapiens ubiquinol-cytochrome c reductase, 6.4kDa subunit (UQCR), mRNA.
160.817	11.2347	0	62.821	8.5172	0.00141243	0.0910326	0.390637	SH3GLB1	Homo sapiens SH3-domain GRB2-like endophilin B1 (SH3GLB1), mRNA.
234.992	18.7072	0.0513991	102.968	0.559948	0.00720678	0.0153704	0.438175	VARS	Homo sapiens valyl-tRNA synthetase (VARS), mRNA.
39.0077	6.60098	0.00282486	43.5416	3.29557	0.00141243	0.340804	1.11623	OSRF	Homo sapiens osmosis responsive factor (OSRF), mRNA.
9.36779	2.50575	0.0875706	12.2587	0.302514	0.0974576	0.00153922	1.3086	RASGRP2	Homo sapiens RAS guanyl releasing protein 2 (calcium and DAG-regulated) (RASGRP2), transcript variant 1, mRNA.
328.163	40.0332	0	311.05	5.97452	0	0.293957	0.947852	GBAS	Homo sapiens glioblastoma amplified sequence (GBAS), mRNA.
1.58533	1.65436	0.430791	6.58307	0.156117	0.463277	0.000206571	4.15248	LOC124842	Homo sapiens hypothetical protein LOC124842 (LOC124842), mRNA.
8.79381	5.38673	0.103107	9.80477	2.12593	0.196328	0.00105331	1.11496	OR2D2	Homo sapiens olfactory receptor, family 2, subfamily D, member 2 (OR2D2), mRNA.
8.80621	4.51757	0.103107	12.5047	1.76504	0.0861582	0.00341136	1.41999	DKFZP686A10121	Homo sapiens hypothetical protein (DKFZP686A10121), mRNA.
74.4807	17.5631	0.00141243	31.3584	2.04332	0.00423729	0.101628	0.421028	PTPN21	Homo sapiens protein tyrosine phosphatase, non-receptor type 21 (PTPN21), mRNA.
13.1792	5.44852	0.029661	19.0287	0.858005	0.00988701	0.0752562	1.44385	ZNF222	Homo sapiens zinc finger protein 222 (ZNF222), mRNA.
740.838	132.579	0	537.42	11.413	0	0.860604	0.725421	SFRS14	Homo sapiens splicing factor, arginine/serine-rich 14 (SFRS14), transcript variant 2, mRNA.
15242.1	794.67	0	8568.63	285.941	0	0.545505	0.562169	COL8A1	Homo sapiens collagen, type VIII, alpha 1 (COL8A1), transcript variant 2, mRNA.
94.3304	14.2749	0.00141243	69.1358	4.8478	0.00141243	0.0379456	0.732911	USMG5	Homo sapiens upregulated during skeletal muscle growth 5 homolog (mouse) (USMG5), mRNA.
-2.61747	3.44606	0.813559	4.92933	1.08938	0.663842	0.00279877	-1.88324	C6orf143	Homo sapiens chromosome 6 open reading frame 143 (C6orf143), mRNA.
55.7909	13.2111	0.00141243	46.479	2.42042	0.00141243	0.268266	0.833093	ZNF579	Homo sapiens zinc finger protein 579 (ZNF579), mRNA.
3.63212	3.57229	0.306497	8.38549	5.90841	0.288136	0.0018597	2.3087	ATP13A4	Homo sapiens ATPase type 13A4 (ATP13A4), mRNA.
5.23748	3.93253	0.233051	6.95118	0.741648	0.436441	0.00222603	1.3272	SPATA22	Homo sapiens spermatogenesis associated 22 (SPATA22), mRNA.
1317.75	265.614	0	985.295	21.908	0	0.270626	0.747711	ARHGAP21	Homo sapiens Rho GTPase activating protein 21 (ARHGAP21), mRNA.
123.431	24.5549	0	124.306	68.8489	0	0.573893	1.00709	DDX19A	Homo sapiens DEAD (Asp-Glu-Ala-As) box polypeptide 19A (DDX19A), mRNA.
4.97727	2.75212	0.241525	11.6323	1.82282	0.11017	0.00690003	2.33708	DMRTA1	Homo sapiens DMRT-like family A1 (DMRTA1), mRNA.
-1.05359	2.8815	0.693503	3.2114	0.583611	0.872881	0.000101101	-3.04804	C20orf144	Homo sapiens chromosome 20 open reading frame 144 (C20orf144), mRNA.
16.5772	6.14783	0.0169491	15.1282	1.58552	0.0254237	0.0111691	0.912591	HIST1H2AJ	Homo sapiens histone 1, H2aj (HIST1H2AJ), mRNA.
49.2247	11.0925	0.0261778	41.6778	3.87531	0.0171177	0.0416479	0.846684	MXI1	Homo sapiens MAX interactor 1 (MXI1), transcript variant 3, mRNA.
4.6916	2.04804	0.252825	9.25893	0.620448	0.220339	0.00135902	1.97351	C7orf33	Homo sapiens chromosome 7 open reading frame 33 (C7orf33), mRNA.
815.633	61.3049	0	563.374	74.1555	0	0.218532	0.69072	CEBPZ	Homo sapiens CCAAT/enhancer binding protein zeta (CEBPZ), mRNA.
812.747	89.7307	0	553.18	20.1163	0	0.261001	0.680629	CNO	Homo sapiens cappuccino homolog (mouse) (CNO), mRNA.
897.662	162.409	0	672.097	54.6603	0	0.386422	0.748719	SYVN1	Homo sapiens synovial apoptosis inhibitor 1, synoviolin (SYVN1), transcript variant 1, mRNA.
-6.69981	1.61308	0.975989	2.77656	0.891711	0.908192	6.54339e-06	-0.414423	TCERG1L	Homo sapiens transcription elongation regulator 1-like (TCERG1L), mRNA.
37.8634	3.80268	0.00423729	28.9803	4.54988	0.00706215	0.233755	0.765392	GENX-3414	Homo sapiens genethonin 1 (GENX-3414), mRNA.
7.57132	2.68709	0.134181	11.8582	0.912632	0.10452	0.00124485	1.5662	LENG9	Homo sapiens leukocyte receptor cluster (LRC) member 9 (LENG9), mRNA.
140.726	29.073	0	181.689	73.7031	0	0.620271	1.29109	BRD8	Homo sapiens bromodomain containing 8 (BRD8), transcript variant 3, mRNA.
1125.91	145.349	0	776.298	0.179666	0	0.305756	0.689483	FLJ20625	Homo sapiens hypothetical protein FLJ20625 (FLJ20625), mRNA.
2.17859	2.84048	0.384181	6.86452	0.603481	0.44209	9.25552e-05	3.1509	LRRIQ2	Homo sapiens leucine-rich repeats and IQ motif containing 2 (LRRIQ2), mRNA.
138.307	40.0162	0	211.286	21.6115	0	0.218712	1.52766	VAMP1	Homo sapiens vesicle-associated membrane protein 1 (synaptobrevin 1) (VAMP1), transcript variant 3, mRNA.
83.548	7.20952	3.98991e-06	83.4737	24.1669	3.98991e-06	0.701215	0.999111	CLK3	Homo sapiens CDC-like kinase 3 (CLK3), transcript variant phclk3, mRNA.
380.416	42.8427	0	159.065	36.179	0	0.322163	0.418134	PPRC1	Homo sapiens peroxisome proliferative activated receptor, gamma, coactivator-related 1 (PPRC1), mRNA.
2164.17	228.193	0	1576.59	356.117	0	0.553166	0.728496	CXXC5	Homo sapiens CXXC finger 5 (CXXC5), mRNA.
11.5935	4.84267	0.0536723	12.42	0.0688271	0.0903955	0.00248733	1.07129	C6orf167	Homo sapiens chromosome 6 open reading frame 167 (C6orf167), mRNA.
15.8451	1.73878	0.0183616	12.3732	3.59842	0.0903955	0.00306407	0.780884	POLR3H	Homo sapiens polymerase (RNA) III (DNA directed) polypeptide H (22.9kD) (POLR3H), transcript variant 4, mRNA.
-4.28779	1.02098	0.894068	0.992213	0.554697	0.981638	3.05198e-05	-0.231404	MGC34821	Homo sapiens hypothetical protein MGC34821 (MGC34821), mRNA.
-1.3363	2.14481	0.727401	1.49717	0.334715	0.971751	1.83218e-06	-1.12038	MGC48628	Homo sapiens similar to KIAA1680 protein (MGC48628), mRNA.
-0.337723	3.16205	0.611582	4.67596	0.468712	0.699152	0.000606516	-13.8456	CDRT15	Homo sapiens CDRT15 protein (CDRT15), mRNA.
1.00381	1.32346	0.471751	5.98668	1.66062	0.528249	0.0021866	5.96394	OR2G6	Homo sapiens olfactory receptor, family 2, subfamily G, member 6 (OR2G6), mRNA.
471.553	67.2163	0	295.183	54.9714	0	0.770321	0.625981	CLCF1	Homo sapiens cardiotrophin-like cytokine factor 1 (CLCF1), mRNA.
92.8797	29.3411	0.00141243	75.6116	19.1004	0.00141243	0.0435881	0.814081	FLJ22313	Homo sapiens hypothetical protein FLJ22313 (FLJ22313), mRNA.
2016.95	385.065	0	1639.17	152.484	0	0.709562	0.812697	TIMP2	Homo sapiens TIMP metallopeptidase inhibitor 2 (TIMP2), mRNA.
14.047	2.02189	0.0254237	15.0167	0.443694	0.0268362	0.00601972	1.06904	TCEAL5	Homo sapiens transcription elongation factor A (SII)-like 5 (TCEAL5), mRNA.
-4.34051	3.61047	0.898305	5.02232	0.540864	0.655367	0.000484392	-1.15708	CISH	Homo sapiens cytokine inducible SH2-containing protein (CISH), mRNA.
4.05416	3.20866	0.278249	5.8015	0.766509	0.550848	7.61365e-05	1.431	HSPA12B	Homo sapiens heat shock 70kD protein 12B (HSPA12B), mRNA.
2.0007	2.80706	0.388418	6.73513	1.93867	0.451977	7.38593e-05	3.36639	THEG	Homo sapiens Theg homolog (mouse) (THEG), transcript variant 1, mRNA.
14.9897	0.834621	0.0240113	11.6416	1.69919	0.11017	0.00119166	0.776642	KIRREL2	Homo sapiens kin of IRRE like 2 (Drosophila) (KIRREL2), transcript variant 3, mRNA.
232.479	28.7619	0	223.038	1.06188	0	0.947079	0.959391	FLJ13149	Homo sapiens hypothetical protein FLJ13149 (FLJ13149), mRNA.
6.92655	1.86103	0.15678	12.8307	0.818231	0.0776836	0.00693423	1.8524	AQP7	Homo sapiens aquaporin 7 (AQP7), mRNA.
3.69309	1.51857	0.30226	5.69875	0.0749265	0.566384	1.77353e-05	1.54308	PCP4	Homo sapiens Purkinje cell protein 4 (PCP4), mRNA.
59.7753	12.7129	0.00141243	45.1449	0.986135	0.00141243	0.78258	0.755242	DTNBP1	Homo sapiens dystrobrevin binding protein 1 (DTNBP1), transcript variant 3, mRNA.
-4.53616	0.88377	0.905367	3.95905	0.789882	0.782486	0.00128071	-0.872775	MGC70863	Homo sapiens similar to RPL23AP7 protein (MGC70863), transcript variant 1, mRNA.
30.4934	5.3011	0.00847458	14.333	1.3799	0.039548	0.0138622	0.470035	E2F1	Homo sapiens E2F transcription factor 1 (E2F1), mRNA.
9.22029	4.56668	0.0918079	12.1532	4.86864	0.0974576	0.00345002	1.3181	FGF23	Homo sapiens fibroblast growth factor 23 (FGF23), mRNA.
1507.28	234.407	0	1039.19	62.1223	0	0.0439671	0.689445	TSPAN3	Homo sapiens tetraspanin 3 (TSPAN3), transcript variant 1, mRNA.
5475.66	130.662	0	4251.51	491.27	0	0.989441	0.776437	GSTP1	Homo sapiens glutathione S-transferase pi (GSTP1), mRNA.
8.97733	3.91613	0.100282	9.49244	0.656908	0.210452	0.000301691	1.05738	MMP25	Homo sapiens matrix metallopeptidase 25 (MMP25), transcript variant 2, mRNA.
1448.3	44.2493	0	716.988	126.275	0	0.935723	0.495054	CAPN1	Homo sapiens calpain 1, (mu/I) large subunit (CAPN1), mRNA.
0.109195	0.817087	0.567797	5.73001	0.698437	0.559322	0.000850562	52.475	SPRR3	Homo sapiens small proline-rich protein 3 (SPRR3), mRNA.
-2.14822	2.84485	0.776836	2.25678	0.158434	0.935028	0.000111673	-1.05053	DEFA6	Homo sapiens defensin, alpha 6, Paneth cell-specific (DEFA6), mRNA.
6.96229	3.81441	0.159605	11.5217	2.20151	0.115819	0.00201273	1.65488	UPK1A	Homo sapiens uroplakin 1A (UPK1A), mRNA.
11.1973	4.81868	0.0607345	13.6779	4.25782	0.0536723	0.00564379	1.22153	OTUD6A	Homo sapiens OTU domain containing 6A (OTUD6A), mRNA.
13.4664	6.79733	0.029661	32.1328	16.788	0.00423729	0.382492	2.38614	MFHAS1	Homo sapiens malignant fibrous histiocytoma amplified sequence 1 (MFHAS1), mRNA.
89.8344	6.71839	0.00141243	49.8788	4.62989	0.00141243	0.0845477	0.555231	SGK3	Homo sapiens serum/glucocorticoid regulated kinase family, member 3 (SGK3), transcript variant 2, mRNA.
22.1057	1.75644	0.00919276	22.8636	2.24431	0.0268282	0.00824322	1.03429	MAP3K7IP2	Homo sapiens mitogen-activated protein kinase kinase kinase 7 interacting protein 2 (MAP3K7IP2), transcript variant 2, mRNA.
4.81827	2.565	0.135082	9.24282	1.84172	0.426638	0.000483176	1.91829	LOC352909	Homo sapiens similar to hypothetical testis protein from macaque (LOC352909), transcript variant 2, mRNA.
8.9573	0.939472	0.0946328	12.7648	1.61219	0.0776836	0.00282705	1.42507	MATK	Homo sapiens megakaryocyte-associated tyrosine kinase (MATK), transcript variant 2, mRNA.
9.88615	2.40155	0.079096	11.3362	3.00613	0.121469	0.00161513	1.14668	RAET1E	Homo sapiens retinoic acid early transcript 1E (RAET1E), mRNA.
4.27965	2.11804	0.269774	7.4856	0.886921	0.377119	0.00180232	1.74912	ARTN	Homo sapiens artemin (ARTN), transcript variant 3, mRNA.
75.5306	13.3157	0.00141243	34.9258	4.93715	0.00282486	0.724022	0.462406	MED8	Homo sapiens mediator of RNA polymerase II transcription, subunit 8 homolog (yeast) (MED8), transcript variant 1, mRNA.
207.122	60.3176	0	195.944	49.5233	0	0.28808	0.94603	SERINC3	Homo sapiens serine incorporator 3 (SERINC3), transcript variant 1, mRNA.
-0.0463958	2.3301	0.584746	5.20199	0.25187	0.637006	0.000432673	-112.122	EPHA7	Homo sapiens EPH receptor A7 (EPHA7), mRNA.
41.7417	6.10261	0.00282486	39.4304	12.5482	0.00141243	0.151301	0.944627	SMURF1	Homo sapiens SMAD specific E3 ubiquitin protein ligase 1 (SMURF1), transcript variant 2, mRNA.
205.656	33.4571	0	112.951	4.08087	0	0.837827	0.549224	SNRPA	Homo sapiens small nuclear ribonucleoprotein polypeptide A (SNRPA), mRNA.
57.197	5.60571	0.00141243	29.7304	3.73515	0.00706215	0.190134	0.519789	CUGBP1	Homo sapiens CUG triplet repeat, RNA binding protein 1 (CUGBP1), transcript variant 2, mRNA.
62.9534	13.0618	0.00141243	73.9115	23.817	0.00141243	0.0802404	1.17407	NCDN	Homo sapiens neurochondrin (NCDN), transcript variant 1, mRNA.
36.4813	7.05287	0.00564972	39.4896	16.8141	0.00141243	0.396295	1.08246	HEY2	Homo sapiens hairy/enhancer-of-split related with YRPW motif 2 (HEY2), mRNA.
0.0248943	0.602298	0.573446	4.88485	0.516542	0.672316	0.000325598	196.224	OR1D4	Homo sapiens olfactory receptor, family 1, subfamily D, member 4 (OR1D4), mRNA.
-1.27937	3.10593	0.721751	4.73632	2.84838	0.694915	0.000759416	-3.70206	HTR4	Homo sapiens 5-hydroxytryptamine (serotonin) receptor 4 (HTR4), transcript variant b, mRNA.
29.9687	6.41225	0.00847458	46.0477	7.47364	0.00141243	0.710487	1.53652	CSTA	Homo sapiens cystatin A (stefin A) (CSTA), mRNA.
251.382	34.4718	0	211.175	25.4229	0	0.0319347	0.840059	SIAE	Homo sapiens sialic acid acetylesterase (SIAE), mRNA.
6.39339	2.34345	0.182203	8.26549	0.360877	0.299435	0.000349575	1.29282	KIAA1446	Homo sapiens likely ortholog of rat brain-enriched guanylate kinase-associated protein (KIAA1446), mRNA.
25.6327	4.09989	0.0112994	36.0742	0.749975	0.00282486	0.410651	1.40735	HCLS1	Homo sapiens hematopoietic cell-specific Lyn substrate 1 (HCLS1), mRNA.
-1.18014	3.08696	0.707627	3.15381	0.0152877	0.875706	5.18963e-05	-2.67241	CRHBP	Homo sapiens corticotropin releasing hormone binding protein (CRHBP), mRNA.
7.15981	2.12593	0.149718	11.8375	2.57325	0.10452	0.0019563	1.65332	ARHGAP8	Homo sapiens Rho GTPase activating protein 8 (ARHGAP8), transcript variant 2, mRNA.
2.74006	3.89602	0.34887	5.34809	0.998911	0.617232	1.32715e-05	1.95181	NOSTRIN	Homo sapiens nitric oxide synthase trafficker (NOSTRIN), mRNA.
-1.41144	2.46252	0.727401	5.11109	0.855697	0.646893	0.000688416	-3.62118	MARCH8	Homo sapiens membrane-associated ring finger (C3HC4) 8 (MARCH8), transcript variant 3, mRNA.
182.626	30.939	0	113.957	3.20678	0	0.100093	0.623991	NUP155	Homo sapiens nucleoporin 155kDa (NUP155), transcript variant 2, mRNA.
7.06955	0.910202	0.15113	10.7249	2.84225	0.142655	0.00133214	1.51705	FN3K	Homo sapiens fructosamine 3 kinase (FN3K), mRNA.
1.89646	0.66556	0.402542	6.59537	1.76764	0.464689	0.000186481	3.47773	EDA	Homo sapiens ectodysplasin A (EDA), transcript variant 8, mRNA.
3.88816	1.23928	0.282486	5.28557	0.286122	0.628531	0.0130109	1.3594	IL7R	Homo sapiens interleukin 7 receptor (IL7R), mRNA.
-1.8369	2.2057	0.75565	1.21595	2.09827	0.978814	3.48433e-05	-0.661958	FAM98B	Homo sapiens family with sequence similarity 98, member B (FAM98B), mRNA.
2.80566	2.77337	0.337571	6.2873	3.13156	0.50565	8.15575e-05	2.24093	MARK4	Homo sapiens MAP/microtubule affinity-regulating kinase 4 (MARK4), mRNA.
-1.48873	1.18221	0.738701	7.05996	1.37265	0.418079	0.00110852	-4.74228	TAS2R40	Homo sapiens taste receptor, type 2, member 40 (TAS2R40), mRNA.
15.3168	4.59684	0.0225989	14.6091	5.8736	0.0282486	0.0128061	0.953801	POF1B	Homo sapiens premature ovarian failure, 1B (POF1B), mRNA.
1.33418	1.15254	0.450565	8.33356	1.42991	0.298023	0.00428032	6.2462	P2RX2	Homo sapiens purinergic receptor P2X, ligand-gated ion channel, 2 (P2RX2), transcript variant 2, mRNA.
436.372	20.5245	0	336.15	22.2345	0	0.319208	0.770329	NCOA3	Homo sapiens nuclear receptor coactivator 3 (NCOA3), transcript variant 2, mRNA.
-1.53423	4.01368	0.742938	4.44499	0.218442	0.733051	0.00364825	-2.89722	TMOD1	Homo sapiens tropomodulin 1 (TMOD1), mRNA.
137.195	13.3584	0	134.075	53.3419	0	0.847621	0.977259	STAT5A	Homo sapiens signal transducer and activator of transcription 5A (STAT5A), mRNA.
54.6468	1.40544	0.00141243	63.5016	31.379	0.00141243	0.294305	1.16204	HES1	Homo sapiens hairy and enhancer of split 1, (Drosophila) (HES1), mRNA.
528.825	31.0689	0	333.847	6.99663	0	0.583406	0.6313	H2AFY2	Homo sapiens H2A histone family, member Y2 (H2AFY2), mRNA.
20.5349	1.39311	0.0127119	21.815	4.49686	0.00847458	0.041494	1.06234	LOC284296	Homo sapiens hypothetical protein LOC284296 (LOC284296), mRNA.
69.5109	9.94822	0.00141243	55.6371	4.57029	0.00141243	0.699242	0.800408	HOXC13	Homo sapiens homeobox C13 (HOXC13), mRNA.
14.723	3.61371	0.0240113	14.8785	0.679178	0.0282486	0.00635052	1.01056	SCN8A	Homo sapiens sodium channel, voltage gated, type VIII, alpha (SCN8A), mRNA.
154.406	37.4088	0	61.5101	6.92596	0.00141243	0.0865097	0.398366	PDE1C	Homo sapiens phosphodiesterase 1C, calmodulin-dependent 70kDa (PDE1C), mRNA.
840.038	62.5058	0	517.67	10.3084	0	0.400491	0.616246	MPHOSPH10	Homo sapiens M-phase phosphoprotein 10 (U3 small nucleolar ribonucleoprotein) (MPHOSPH10), mRNA.
1725.04	209.282	0	1190.03	60.674	0	0.437505	0.689857	POLR2H	Homo sapiens polymerase (RNA) II (DNA directed) polypeptide H (POLR2H), mRNA.
102.137	15.47	0.00141243	128.885	32.1942	0	0.571266	1.26188	ADAT1	Homo sapiens adenosine deaminase, tRNA-specific 1 (ADAT1), mRNA.
1044.88	119.624	0	514.782	41.6087	0	0.135098	0.492671	PWP1	Homo sapiens PWP1 homolog (S. cerevisiae) (PWP1), mRNA.
83.6762	2.76314	0.00141243	61.4336	2.77268	0.00141243	0.641735	0.734182	SLC27A5	Homo sapiens solute carrier family 27 (fatty acid transporter), member 5 (SLC27A5), mRNA.
-2.53593	1.72249	0.805085	4.36897	0.43337	0.740113	0.000902227	-1.72283	ADARB2	Homo sapiens adenosine deaminase, RNA-specific, B2 (RED2 homolog rat) (ADARB2), mRNA.
836.653	60.9482	0	567.466	65.277	0	0.30496	0.678258	PLSCR4	Homo sapiens phospholipid scramblase 4 (PLSCR4), mRNA.
2.22734	2.42441	0.385593	8.22006	0.577598	0.305085	0.00752411	3.69053	NBPF11	Homo sapiens neuroblastoma breakpoint family, member 11 (NBPF11), mRNA.
32.9564	11.4826	0.00847458	30.2036	1.41924	0.00706215	0.0512691	0.916472	MARVELD2	Homo sapiens MARVEL domain containing 2 (MARVELD2), transcript variant 2, mRNA.
147.743	23.9176	0.0500495	154.791	1.28882	0.0337706	0.013285	1.0477	REPIN1	Homo sapiens replication initiator 1 (REPIN1), transcript variant 2, mRNA.
-3.65349	0.650845	0.862994	0.956257	0.77642	0.983051	0.000104082	-0.261738	ITSN1	Homo sapiens intersectin 1 (SH3 domain protein) (ITSN1), transcript variant 1, mRNA.
7.47153	1.6814	0.135593	9.5597	1.64629	0.210452	0.00128362	1.27948	TMEM103	Homo sapiens transmembrane protein 103 (TMEM103), transcript variant 3, mRNA.
418.673	129.13	0	418.244	80.7922	0	1.17206e-11	0.998975	FAM38B	Homo sapiens family with sequence similarity 38, member B (FAM38B), mRNA.
2.21213	1.66923	0.447768	6.39726	0.806311	0.572057	0.00010129	2.8919	P2RX5	Homo sapiens purinergic receptor P2X, ligand-gated ion channel, 5 (P2RX5), transcript variant 3, mRNA.
116.954	48.7576	0	84.7392	1.42378	0	0.18193	0.724554	SCYL3	Homo sapiens SCY1-like 3 (S. cerevisiae) (SCYL3), transcript variant 1, mRNA.
58.6903	6.66747	0.00141243	15.0108	1.5292	0.0268362	0.0250989	0.255763	HEYL	Homo sapiens hairy/enhancer-of-split related with YRPW motif-like (HEYL), mRNA.
528.482	155.806	0	373.081	57.5708	0	0.162824	0.705948	ALG5	Homo sapiens asparagine-linked glycosylation 5 homolog (yeast, dolichyl-phosphate beta-glucosyltransferase) (ALG5), mRNA.
25.834	2.96443	0.0112994	30.4242	3.40952	0.00706215	0.334664	1.17768	ZNF646	Homo sapiens zinc finger protein 646 (ZNF646), mRNA.
128.759	3.92946	0	95.4956	2.75458	0	0.682573	0.741661	ACCN4	Homo sapiens amiloride-sensitive cation channel 4, pituitary (ACCN4), transcript variant 1, mRNA.
26.4217	6.69992	0.0112994	23.8753	1.11194	0.00847458	0.115919	0.903627	PPM1A	Homo sapiens protein phosphatase 1A (formerly 2C), magnesium-dependent, alpha isoform (PPM1A), transcript variant 3, mRNA.
1.0648	1.24442	0.467514	4.65056	0.0634239	0.701977	9.83083e-05	4.36755	SLC16A10	Homo sapiens solute carrier family 16 (monocarboxylic acid transporters), member 10 (SLC16A10), mRNA.
162.488	29.836	0	145.022	34.2464	0	0.728165	0.892512	TMEM39B	Homo sapiens transmembrane protein 39B (TMEM39B), mRNA.
311.111	26.8525	0	130.026	7.31965	0	0.145066	0.41794	BTBD14A	Homo sapiens BTB (POZ) domain containing 14A (BTBD14A), mRNA.
35.5761	7.46455	0.00564972	22.2309	2.35629	0.00847458	0.0277501	0.624884	C20orf67	Homo sapiens chromosome 20 open reading frame 67 (C20orf67), mRNA.
370.827	65.4909	0	236.135	14.3989	0	0.0417779	0.63678	FST	Homo sapiens follistatin (FST), transcript variant FST317, mRNA.
177.425	19.5012	0	204.086	3.32056	0	0.447949	1.15027	LOC493856	Homo sapiens similar to RIKEN cDNA 1500009M05 gene (LOC493856), mRNA.
-0.430438	4.04724	0.617232	6.3838	0.792892	0.492938	0.000455908	-14.831	BAGE4	Homo sapiens B melanoma antigen family, member 4 (BAGE4), mRNA.
-0.0733162	1.33462	0.59322	7.23878	0.584293	0.399718	0.00175546	-98.7337	CASP14	Homo sapiens caspase 14, apoptosis-related cysteine peptidase (CASP14), mRNA.
327.66	53.4373	0.168495	375.335	18.0437	0.097722	0.0264167	1.1455	PREI3	Homo sapiens preimplantation protein 3 (PREI3), transcript variant 2, mRNA.
469.121	101.492	0	326.551	6.90646	0	0.409442	0.696091	UTP14C	Homo sapiens UTP14, U3 small nucleolar ribonucleoprotein, homolog C (yeast) (UTP14C), mRNA.
-1.75564	1.02161	0.75565	5.40726	0.174854	0.611582	0.000154793	-3.07995	FLJ43752	Homo sapiens FLJ43752 protein (FLJ43752), mRNA.
5.89214	3.22718	0.213277	10.8251	2.28647	0.138418	0.00392514	1.8372	DUPD1	Homo sapiens dual specificity phosphatase and pro isomerase domain containing 1 (DUPD1), mRNA.
-3.79584	3.61606	0.874294	3.80586	0.220671	0.799435	0.000639258	-1.00264	SAMD13	Homo sapiens sterile alpha motif domain containing 13 (SAMD13), mRNA.
3.09119	0.911353	0.324859	9.03018	4.38279	0.238701	0.0910662	2.92127	ZNF423	Homo sapiens zinc finger protein 423 (ZNF423), mRNA.
-2.97055	3.37238	0.827684	4.38778	1.18183	0.737288	0.000158053	-1.4771	OR8U8	Homo sapiens olfactory receptor, family 8, subfamily U, member 8 (OR8U8), mRNA.
1.81532	3.49029	0.409604	5.78577	2.88886	0.556497	0.000132323	3.18719	OR7G3	Homo sapiens olfactory receptor, family 7, subfamily G, member 3 (OR7G3), mRNA.
3.2032	1.18014	0.320622	5.46177	1.64202	0.603107	0.000100577	1.7051	PPP1R12B	Homo sapiens protein phosphatase 1, regulatory (inhibitor) subunit 12B (PPP1R12B), transcript variant 3, mRNA.
-4.21474	4.50148	0.888418	3.85755	0.701032	0.793785	0.000340107	-0.915254	SH2D1B	Homo sapiens SH2 domain containing 1B (SH2D1B), mRNA.
0.162288	2.88516	0.556497	3.49619	1.68972	0.84887	6.77108e-05	21.5431	KRT2A	Homo sapiens keratin 2A (epidermal ichthyosis bullosa of Siemens) (KRT2A), mRNA.
3.34211	0.552778	0.278081	6.53618	1.32841	0.548213	0.00014987	1.9557	C9orf100	Homo sapiens chromosome 9 open reading frame 100 (C9orf100), transcript variant 1, mRNA.
4.5875	2.42049	0.257062	8.22191	2.50456	0.305085	0.00116647	1.79224	WFDC8	Homo sapiens WAP four-disulfide core domain 8 (WFDC8), transcript variant a, mRNA.
744.832	136.402	0	624.966	51.2124	0	2.49496e-10	0.83907	CRIM1	Homo sapiens cysteine rich transmembrane BMP regulator 1 (chordin-like) (CRIM1), mRNA.
2.69	1.67348	0.353107	7.23617	1.14152	0.399718	0.000567643	2.69002	MGC21644	Homo sapiens hypothetical protein MGC21644 (MGC21644), transcript variant 3, mRNA.
49.2171	14.9957	0.00141243	16.4432	1.38905	0.0183616	0.0153469	0.334096	BUB1	Homo sapiens BUB1 budding uninhibited by benzimidazoles 1 homolog (yeast) (BUB1), mRNA.
-4.32338	2.03246	0.896893	3.13277	2.25366	0.878531	0.000337543	-0.724611	DCUN1D2	Homo sapiens DCN1, defective in cullin neddylation 1, domain containing 2 (S. cerevisiae) (DCUN1D2), transcript variant 1, mRNA.
8.98676	2.2693	0.0974576	14.7637	2.91613	0.0282486	0.00826633	1.64283	FUT3	Homo sapiens fucosyltransferase 3 (galactoside 3(4)-L-fucosyltransferase, Lewis blood group) (FUT3), mRNA.
18.853	3.46045	0.0127119	29.287	8.64917	0.00706215	0.072581	1.55344	SPHAR	Homo sapiens S-phase response (cyclin-related) (SPHAR), mRNA.
32.1336	7.42328	0.00847458	39.8832	0.668239	0.00141243	0.234896	1.24117	RDH13	Homo sapiens retinol dehydrogenase 13 (all-trans and 9-cis) (RDH13), mRNA.
4.3142	3.26153	0.272599	7.08876	0.329109	0.413842	6.94197e-05	1.64312	SLC27A6	Homo sapiens solute carrier family 27 (fatty acid transporter), member 6 (SLC27A6), transcript variant 2, mRNA.
4.54706	3.20728	0.257062	7.27901	0.418319	0.399718	0.000362503	1.60082	ASPA	Homo sapiens aspartoacylase (Canavan disease) (ASPA), mRNA.
13.9756	1.16575	0.0254237	17.6133	1.58069	0.0127119	0.0457704	1.26028	NPTXR	Homo sapiens neuronal pentraxin receptor (NPTXR), transcript variant 2, mRNA.
38.5668	8.94975	0.00282486	53.4519	19.6508	0.00141243	0.0863143	1.38595	TCF7L2	Homo sapiens transcription factor 7-like 2 (T-cell specific, HMG-box) (TCF7L2), mRNA.
-0.302402	0.69362	0.611582	8.4239	0.820644	0.288136	0.000719838	-27.8566	PCDHA5	Homo sapiens protocadherin alpha 5 (PCDHA5), transcript variant 2, mRNA.
74.6507	19.274	0.00141243	125.064	23.96	0	0.65295	1.67533	LOC63920	Homo sapiens transposon-derived Buster3 transposase-like (LOC63920), mRNA.
151.544	19.5209	0	90.153	5.68993	0	0.739578	0.594896	GPR15	Homo sapiens G protein-coupled receptor 15 (GPR15), mRNA.
435.813	88.4275	0	492.531	110.438	0	0.00173622	1.13014	ALDH4A1	Homo sapiens aldehyde dehydrogenase 4 family, member A1 (ALDH4A1), nuclear gene encoding mitochondrial protein, transcript variant P5CDhS, mRNA.
101.04	24.8359	0.00141243	91.2748	2.83513	0	0.157115	0.903356	TIGD7	Homo sapiens tigger transposable element derived 7 (TIGD7), mRNA.
13670.5	1254.81	0	4493.23	232.89	0	0.466663	0.328682	KIAA1199	Homo sapiens KIAA1199 (KIAA1199), mRNA.
3927.4	684.739	0	2081.96	104.906	0	0.0325873	0.530111	PGK1	Homo sapiens phosphoglycerate kinase 1 (PGK1), mRNA.
-1.68533	2.138	0.751413	5.33613	2.77542	0.617232	0.00319274	-3.16622	BMP5	Homo sapiens bone morphogenetic protein 5 (BMP5), mRNA.
26.0902	3.62649	0.0112994	23.0716	0.772844	0.00847458	0.233335	0.8843	REEP4	Homo sapiens receptor accessory protein 4 (REEP4), mRNA.
16.2803	0.957285	0.189617	14.6275	1.23409	0.379729	0.0040564	0.89848	PPT2	Homo sapiens palmitoyl-protein thioesterase 2 (PPT2), transcript variant 2, mRNA.
-0.387104	2.3288	0.629943	5.81379	0.209477	0.550848	0.000278213	-15.0187	MGAT5B	Homo sapiens mannosyl (alpha-1,6-)-glycoprotein beta-1,6-N-acetyl-glucosaminyltransferase, isozyme B (MGAT5B), transcript variant 1, mRNA.
12.5531	3.50898	0.0367232	14.7962	2.36543	0.0282486	0.00904361	1.17868	WNT7A	Homo sapiens wingless-type MMTV integration site family, member 7A (WNT7A), mRNA.
2.427	2.19357	0.375706	5.18144	1.31651	0.642655	0.000189056	2.13491	XKR4	Homo sapiens XK, Kell blood group complex subunit-related family, member 4 (XKR4), mRNA.
77.5118	11.5004	0.00141243	60.0524	1.70333	0.00141243	0.338305	0.774752	NOL3	Homo sapiens nucleolar protein 3 (apoptosis repressor with CARD domain) (NOL3), mRNA.
3.24255	2.485	0.317797	6.87949	1.30994	0.440678	0.000591002	2.12163	KRTAP4-5	Homo sapiens keratin associated protein 4-5 (KRTAP4-5), mRNA.
3.12243	3.97528	0.468042	5.4336	1.37029	0.636104	0.000223467	1.74018	ACSM3	Homo sapiens acyl-CoA synthetase medium-chain family member 3 (ACSM3), transcript variant 2, mRNA.
8.14564	4.12183	0.118644	9.79375	0.184289	0.196328	0.0139223	1.20233	CASP1	Homo sapiens caspase 1, apoptosis-related cysteine peptidase (interleukin 1, beta, convertase) (CASP1), transcript variant delta, mRNA.
3.5147	2.1728	0.310735	7.27339	0.0415922	0.399718	6.9534e-05	2.06942	PROP1	Homo sapiens prophet of Pit1, paired-like homeodomain transcription factor (PROP1), mRNA.
883.658	15.6747	0	524.789	156.388	0	0.514272	0.593883	PRPF19	Homo sapiens PRP19/PSO4 pre-mRNA processing factor 19 homolog (S. cerevisiae) (PRPF19), mRNA.
8.20589	4.88249	0.117232	11.8036	1.21156	0.105932	0.0168182	1.43843	ADRA1B	Homo sapiens adrenergic, alpha-1B-, receptor (ADRA1B), mRNA.
29.1005	5.29039	0.00847458	37.0133	12.6848	0.00282486	0.443642	1.27191	NARFL	Homo sapiens nuclear prelamin A recognition factor-like (NARFL), mRNA.
5.55175	0.740555	0.224576	10.8878	1.43816	0.137006	0.000740447	1.96115	UCP3	Homo sapiens uncoupling protein 3 (mitochondrial, proton carrier) (UCP3), nuclear gene encoding mitochondrial protein, transcript variant long, mRNA.
-2.52296	1.40417	0.805085	4.43757	1.73976	0.733051	0.00112565	-1.75888	TAS2R48	Homo sapiens taste receptor, type 2, member 48 (TAS2R48), mRNA.
-4.89938	1.8396	0.922316	1.95743	2.18103	0.950565	9.553e-05	-0.399526	OR2B6	Homo sapiens olfactory receptor, family 2, subfamily B, member 6 (OR2B6), mRNA.
215.261	2.68619	0	125.214	13.8547	0	0.623526	0.581683	STAT6	Homo sapiens signal transducer and activator of transcription 6, interleukin-4 induced (STAT6), mRNA.
184.389	59.0101	6.38386e-05	216.421	36.7814	9.97478e-07	0.562113	1.17372	COL4A3BP	Homo sapiens collagen, type IV, alpha 3 (Goodpasture antigen) binding protein (COL4A3BP), transcript variant 1, mRNA.
1.06757	1.10623	0.443767	8.50817	0.680514	0.169316	0.00568929	7.96964	CACNG5	Homo sapiens calcium channel, voltage-dependent, gamma subunit 5 (CACNG5), transcript variant 2, mRNA.
276.252	19.9197	0	185.681	1.11149	0	4.44089e-16	0.672144	HOXC9	Homo sapiens homeobox C9 (HOXC9), mRNA.
17.2704	2.8028	0.0169491	16.1093	1.30829	0.0211864	0.00845762	0.932767	PYCR1	Homo sapiens pyrroline-5-carboxylate reductase 1 (PYCR1), transcript variant 1, mRNA.
6.47183	2.41878	0.177966	7.88338	0.389978	0.330508	0.00010219	1.21811	TRIM49	Homo sapiens tripartite motif-containing 49 (TRIM49), mRNA.
378.248	31.1891	0	266.017	6.16595	0	0.123526	0.703289	LOC492311	Homo sapiens similar to bovine IgA regulatory protein (LOC492311), mRNA.
6.70056	2.98565	0.173729	13.6522	0.364819	0.0536723	0.0427879	2.03747	SLC22A17	Homo sapiens solute carrier family 22 (organic cation transporter), member 17 (SLC22A17), transcript variant 1, mRNA.
90.5135	19.9615	0.00141243	154.527	2.56392	0	0.0444422	1.70723	RPL28	Homo sapiens ribosomal protein L28 (RPL28), mRNA.
2.63644	0.548505	0.35452	4.43269	1.22087	0.733051	0.000280126	1.68132	NALP11	Homo sapiens NACHT, leucine rich repeat and PYD containing 11 (NALP11), mRNA.
3.12834	4.27815	0.320622	7.23867	1.62215	0.399718	0.00102446	2.3139	C3orf32	Homo sapiens chromosome 3 open reading frame 32 (C3orf32), mRNA.
20.0717	2.12272	0.0127119	18.61	0.758997	0.0112994	0.0170839	0.927179	SLAMF9	Homo sapiens SLAM family member 9 (SLAMF9), mRNA.
76.8557	6.01309	0.147084	44.6789	0.424134	0.395899	0.00205811	0.581334	LRRC45	Homo sapiens leucine rich repeat containing 45 (LRRC45), mRNA.
-1.00666	1.57344	0.689265	5.61508	2.01106	0.583333	0.00116231	-5.57794	C9orf27	Homo sapiens chromosome 9 open reading frame 27 (C9orf27), mRNA.
3910	249.154	0	2348.81	149.9	0	0.371423	0.600719	MRPS21	Homo sapiens mitochondrial ribosomal protein S21 (MRPS21), nuclear gene encoding mitochondrial protein, transcript variant 1, mRNA.
34.8702	3.74959	0.00564972	23.1421	3.54959	0.00847458	0.041572	0.663664	SUPT3H	Homo sapiens suppressor of Ty 3 homolog (S. cerevisiae) (SUPT3H), transcript variant 2, mRNA.
13.8009	2.12838	0.0254237	13.1199	1.26115	0.0663842	0.0024617	0.950655	DSCR9	Homo sapiens Down syndrome critical region gene 9 (DSCR9), mRNA.
233.229	25.8307	0	126.99	16.6809	0	0.00229229	0.544487	CDC42EP3	Homo sapiens CDC42 effector protein (Rho GTPase binding) 3 (CDC42EP3), mRNA.
272.571	53.5154	0	93.2661	8.42446	0	0.067366	0.342172	C16orf60	Homo sapiens chromosome 16 open reading frame 60 (C16orf60), mRNA.
11.1436	2.58034	0.0649717	10.8549	1.04617	0.138418	0.000707245	0.974091	MME	Homo sapiens membrane metallo-endopeptidase (neutral endopeptidase, enkephalinase, CALLA, CD10) (MME), transcript variant 2b, mRNA.
61.1574	1.41829	0.00141243	76.737	5.43331	0.00141243	0.0676161	1.25475	TLE1	Homo sapiens transducin-like enhancer of split 1 (E(sp1) homolog, Drosophila) (TLE1), mRNA.
55.6699	14.6689	0.00141243	62.5529	15.3094	0.00141243	0.740499	1.12364	CHKB	Homo sapiens choline kinase beta (CHKB), transcript variant 1, mRNA.
-1.68118	1.96614	0.751413	4.78475	1.22264	0.687853	0.000435564	-2.84607	HPN	Homo sapiens hepsin (transmembrane protease, serine 1) (HPN), transcript variant 2, mRNA.
299.087	17.3797	0	219.317	6.57149	0	0.0569479	0.733289	C2orf28	Homo sapiens chromosome 2 open reading frame 28 (C2orf28), transcript variant 1, mRNA.
548.239	69.3186	0	603.357	17.8329	0	0.534921	1.10054	ELP3	Homo sapiens elongation protein 3 homolog (S. cerevisiae) (ELP3), mRNA.
-3.42301	0.889982	0.847458	2.25248	0.237388	0.935028	0.000293951	-0.65804	MGC34732	Homo sapiens hypothetical protein MGC34732 (MGC34732), mRNA.
-5.06246	0.762129	0.927966	0.923654	0.499246	0.984463	0.000118959	-0.182452	OR5J2	Homo sapiens olfactory receptor, family 5, subfamily J, member 2 (OR5J2), mRNA.
155.201	26.5892	0	99.6824	5.02012	0	0.164525	0.642279	MGC4268	Homo sapiens hypothetical protein MGC4268 (MGC4268), mRNA.
37.7341	4.22776	0.00423729	76.9159	1.28699	0.00141243	0.927503	2.03837	CDO1	Homo sapiens cysteine dioxygenase, type I (CDO1), mRNA.
254.793	35.1663	0	119.23	11.5349	0	0.182343	0.46795	LOC399947	Homo sapiens similar to expressed sequence AI593442 (LOC399947), mRNA.
9.78873	2.95759	0.079096	27.9805	3.49832	0.00706215	0.785538	2.85844	SLC6A16	Homo sapiens solute carrier family 6, member 16 (SLC6A16), mRNA.
100.223	20.0857	0.00141243	108.516	38.4603	0	0.171776	1.08275	KIAA2026	Homo sapiens KIAA2026 (KIAA2026), mRNA.
-4.15408	1.64911	0.888418	1.596	0.576791	0.970339	3.99198e-05	-0.384201	CYP2S1	Homo sapiens cytochrome P450, family 2, subfamily S, polypeptide 1 (CYP2S1), mRNA.
2.04582	0.864367	0.388418	4.7228	0.903297	0.69774	0.000173814	2.30852	OR4E2	Homo sapiens olfactory receptor, family 4, subfamily E, member 2 (OR4E2), mRNA.
6.21682	0.863297	0.114631	11.2025	0.572555	0.0415111	0.00178736	1.80196	PFKFB2	Homo sapiens 6-phosphofructo-2-kinase/fructose-2,6-biphosphatase 2 (PFKFB2), transcript variant 2, mRNA.
0.31615	4.95565	0.542373	3.71081	3.29143	0.823446	8.4205e-05	11.7375	OR11L1	Homo sapiens olfactory receptor, family 11, subfamily L, member 1 (OR11L1), mRNA.
50.0894	13.6086	0.00141243	45.9655	16.0139	0.00141243	0.422836	0.917671	GPR89A	Homo sapiens G protein-coupled receptor 89A (GPR89A), mRNA.
0.304349	2.29719	0.54661	6.77345	1.55599	0.444915	0.00271818	22.2556	FRMD5	Homo sapiens FERM domain containing 5 (FRMD5), transcript variant 1, mRNA.
92.5912	20.1981	0.00141243	79.0816	3.74961	0.00141243	0.183705	0.854095	GALM	Homo sapiens galactose mutarotase (aldose 1-epimerase) (GALM), mRNA.
4.78518	1.33969	0.248588	7.04599	0.372455	0.420904	4.96521e-05	1.47246	SNX22	Homo sapiens sorting nexin 22 (SNX22), mRNA.
192.197	22.3803	0	155.574	11.1854	0	0.266482	0.809452	ATG10	Homo sapiens ATG10 autophagy related 10 homolog (S. cerevisiae) (ATG10), mRNA.
0.966836	2.08675	0.474899	6.93277	0.437008	0.380961	0.00130986	7.17058	PGM5	Homo sapiens phosphoglucomutase 5 (PGM5), mRNA.
43.9851	7.10271	0.00282486	46.9467	8.61665	0.00141243	0.64289	1.06733	NUBP2	Homo sapiens nucleotide binding protein 2 (MinD homolog, E. coli) (NUBP2), mRNA.
12.3571	4.41912	0.0423729	15.7144	1.86931	0.0240113	0.0154256	1.27169	TTN	Homo sapiens titin (TTN), transcript variant N2-A, mRNA.
77.5486	6.69466	0.00141243	62.724	6.48344	0.00141243	0.234343	0.808834	HRB	Homo sapiens HIV-1 Rev binding protein (HRB), mRNA.
31.6437	2.89014	0.00847458	32.6176	0.00349092	0.00423729	0.186954	1.03078	PCNXL2	Homo sapiens pecanex-like 2 (Drosophila) (PCNXL2), transcript variant 1, mRNA.
13.1021	2.90813	0.029661	11.8006	2.40344	0.105932	0.00178399	0.90066	AKAP1	Homo sapiens A kinase (PRKA) anchor protein 1 (AKAP1), nuclear gene encoding mitochondrial protein, transcript variant 1, mRNA.
5.19591	1.23009	0.234463	10.1085	0.812275	0.169491	0.000864598	1.94548	BPIL3	Homo sapiens bactericidal/permeability-increasing protein-like 3 (BPIL3), mRNA.
278.519	41.5172	0	268.658	198.7	0	0.569596	0.964593	MYO1C	Homo sapiens myosin IC (MYO1C), mRNA.
1123.04	141.243	0	2014.5	28.5635	0	0.0376702	1.79379	DXS9879E	Homo sapiens DNA segment on chromosome X (unique) 9879 expressed sequence (DXS9879E), mRNA.
562.097	60.3804	0	636.706	17.9137	0	0.489575	1.13273	IXL	Homo sapiens intersex-like (Drosophila) (IXL), mRNA.
591.312	97.7277	0	645.663	6.94692	0	0.370815	1.09192	GPR137B	Homo sapiens G protein-coupled receptor 137B (GPR137B), mRNA.
5.84858	0.356997	0.218926	8.54311	0.661096	0.286723	0.000365623	1.46072	ARF1	Homo sapiens ADP-ribosylation factor 1 (ARF1), transcript variant 3, mRNA.
11.2447	6.7383	0.00772447	19.0249	0.869243	0.000674295	0.204295	1.69189	CECR1	Homo sapiens cat eye syndrome chromosome region, candidate 1 (CECR1), transcript variant 1, mRNA.
106.641	22.0027	0.00141243	217.562	15.022	0	0.121084	2.04012	KLHL3	Homo sapiens kelch-like 3 (Drosophila) (KLHL3), mRNA.
1.37791	3.76383	0.451977	9.93746	2.00059	0.185028	0.00809843	7.212	TPSG1	Homo sapiens tryptase gamma 1 (TPSG1), mRNA.
71.8324	6.60264	0.00141243	53.188	2.26352	0.00141243	0.678495	0.740445	MDS032	Homo sapiens uncharacterized hematopoietic stem/progenitor cells protein MDS032 (MDS032), mRNA.
52.6582	10.1315	0.00141243	73.0507	0.47004	0.00141243	0.672726	1.38726	POLG2	Homo sapiens polymerase (DNA directed), gamma 2, accessory subunit (POLG2), mRNA.
10004.7	1535.96	0	6722.69	167.801	0	0.290195	0.671953	EIF4A1	Homo sapiens eukaryotic translation initiation factor 4A, isoform 1 (EIF4A1), mRNA.
4.5811	0.313148	0.25565	6.90596	1.52185	0.437853	5.75109e-05	1.50749	GPA33	Homo sapiens glycoprotein A33 (transmembrane) (GPA33), mRNA.
441.981	135.157	0	72.0948	33.9499	0.00141243	0.123089	0.163118	SLC14A1	Homo sapiens solute carrier family 14 (urea transporter), member 1 (Kidd blood group) (SLC14A1), mRNA.
470.339	87.9074	0	236.844	10.7944	0	3.67799e-38	0.503559	EGR2	Homo sapiens early growth response 2 (Krox-20 homolog, Drosophila) (EGR2), mRNA.
-0.496938	1.16933	0.635593	6.16766	2.50503	0.511299	0.000446237	-12.4113	CDH16	Homo sapiens cadherin 16, KSP-cadherin (CDH16), mRNA.
5274.06	765.989	0	4505.08	282.063	9.97478e-07	0.496285	0.854196	GAS6	Homo sapiens growth arrest-specific 6 (GAS6), mRNA.
1008.8	142.482	0	1037.49	209.702	0	0.790798	1.02844	AHCY	Homo sapiens S-adenosylhomocysteine hydrolase (AHCY), mRNA.
110.645	21.9967	0.00141243	243.299	125.628	0	0.852053	2.19892	EXTL3	Homo sapiens exostoses (multiple)-like 3 (EXTL3), mRNA.
5.33582	0.685027	0.190487	6.41963	0.891903	0.55889	0.000424615	1.20312	MAGI3	Homo sapiens membrane associated guanylate kinase, WW and PDZ domain containing 3 (MAGI3), transcript variant 1, mRNA.
-1.24571	1.35575	0.723164	6.45557	0.17873	0.483051	0.000930013	-5.18224	MBD3L1	Homo sapiens methyl-CpG binding domain protein 3-like 1 (MBD3L1), mRNA.
43.2962	4.26911	0.00282486	31.2254	1.45013	0.00423729	0.88611	0.721204	PLCD4	Homo sapiens phospholipase C, delta 4 (PLCD4), mRNA.
109.673	9.68985	0.00141243	77.0302	13.4215	0.00141243	0.15146	0.702365	MSTO1	Homo sapiens misato homolog 1 (Drosophila) (MSTO1), mRNA.
2.7785	1.81811	0.350282	9.94391	1.61737	0.185028	0.00442041	3.57888	PDLIM2	Homo sapiens PDZ and LIM domain 2 (mystique) (PDLIM2), transcript variant 1, mRNA.
11.1571	3.23479	0.0649717	14.6395	0.344589	0.0282486	0.00556478	1.31212	TIE1	Homo sapiens tyrosine kinase with immunoglobulin-like and EGF-like domains 1 (TIE1), mRNA.
3.98107	1.83882	0.282486	6.91362	1.07509	0.437853	0.000752018	1.73662	ACSM3	Homo sapiens acyl-CoA synthetase medium-chain family member 3 (ACSM3), transcript variant 1, mRNA.
31.6547	5.26466	0.00847458	24.6608	2.90014	0.00706215	0.190787	0.779059	CARD4	Homo sapiens caspase recruitment domain family, member 4 (CARD4), mRNA.
196.489	24.1956	0	236.568	131.712	0	0.407926	1.20398	SMPD1	Homo sapiens sphingomyelin phosphodiesterase 1, acid lysosomal (acid sphingomyelinase) (SMPD1), transcript variant 1, mRNA.
6.13845	0.989097	0.207627	7.7172	1.57934	0.353107	0.00078926	1.25719	TRAF6	Homo sapiens TNF receptor-associated factor 6 (TRAF6), transcript variant 1, mRNA.
2.4083	2.92607	0.381356	6.70923	0.183712	0.45339	0.000772026	2.78588	CCR4	Homo sapiens chemokine (C-C motif) receptor 4 (CCR4), mRNA.
1658.53	203.716	0	1236.04	179.449	0	0.763918	0.745264	DNAJA3	Homo sapiens DnaJ (Hsp40) homolog, subfamily A, member 3 (DNAJA3), mRNA.
-0.703237	1.98146	0.659605	5.3636	1.243	0.614407	0.000522613	-7.62702	PADI3	Homo sapiens peptidyl arginine deiminase, type III (PADI3), mRNA.
437.562	68.5548	0	343.359	62.7989	0	0.190055	0.784709	WDR45L	Homo sapiens WDR45-like (WDR45L), mRNA.
1495.49	255.996	0	959.725	103.804	0	0.532483	0.641747	SCAMP3	Homo sapiens secretory carrier membrane protein 3 (SCAMP3), transcript variant 2, mRNA.
317.202	49.1547	0.121494	198.901	38.493	0.0465383	0.0784802	0.62705	ALG3	Homo sapiens asparagine-linked glycosylation 3 homolog (yeast, alpha-1,3-mannosyltransferase) (ALG3), transcript variant 3, mRNA.
271.376	41.4864	0	118.271	37.5331	0	0.135718	0.435819	CKB	Homo sapiens creatine kinase, brain (CKB), mRNA.
7.9493	3.27577	0.124294	12.3121	1.43305	0.0932203	0.0099907	1.54883	GSDM1	Homo sapiens gasdermin 1 (GSDM1), mRNA.
3817.56	363.878	6.38386e-05	2462.05	114.519	4.88764e-05	0.336277	0.644928	ATF4	Homo sapiens activating transcription factor 4 (tax-responsive enhancer element B67) (ATF4), transcript variant 1, mRNA.
26.2395	1.21813	0.0112994	38.4139	0.99421	0.00282486	0.107275	1.46397	ZNF440L	Homo sapiens zinc finger protein 440 like (ZNF440L), mRNA.
1663.87	288.811	0	2132.59	150.331	0	0.898133	1.2817	LTA4H	Homo sapiens leukotriene A4 hydrolase (LTA4H), mRNA.
-1.20418	0.913197	0.714689	5.04183	0.399599	0.652542	0.000785556	-4.18693	POU3F3	Homo sapiens POU domain, class 3, transcription factor 3 (POU3F3), mRNA.
27.4224	4.04366	0.0112994	35.8755	0.189058	0.00282486	0.0658626	1.30825	HS2ST1	Homo sapiens heparan sulfate 2-O-sulfotransferase 1 (HS2ST1), mRNA.
-1.397	2.52535	0.731638	3.72132	2.05589	0.816384	8.88571e-06	-2.66379	ZNF229	Homo sapiens zinc finger protein 229 (ZNF229), mRNA.
43.3366	13.8477	0.00282486	45.4047	4.27823	0.00141243	0.0992693	1.04772	C6orf84	Homo sapiens chromosome 6 open reading frame 84 (C6orf84), mRNA.
0.163528	4.56974	0.553672	5.11505	0.314279	0.64548	0.000127406	31.2793	GPR84	Homo sapiens G protein-coupled receptor 84 (GPR84), mRNA.
1418.55	208.649	0	908.148	101.215	0	0.298531	0.640194	KIAA1838	Homo sapiens KIAA1838 (KIAA1838), mRNA.
4.83873	3.75338	0.245763	10.4152	1.5315	0.158192	0.00092312	2.15246	ZNF643	Homo sapiens zinc finger protein 643 (ZNF643), mRNA.
42.6787	8.06749	0.00282486	49.9417	15.0415	0.00141243	0.494903	1.17018	DUS1L	Homo sapiens dihydrouridine synthase 1-like (S. cerevisiae) (DUS1L), mRNA.
5.48824	1.43518	0.229819	11.9686	0.454106	0.0705776	0.00217699	2.18076	AKAP4	Homo sapiens A kinase (PRKA) anchor protein 4 (AKAP4), transcript variant 2, mRNA.
597.048	59.2108	0	367.848	79.0105	0	0.957921	0.616111	UBXD1	Homo sapiens UBX domain containing 1 (UBXD1), mRNA.
265.804	18.5288	0	92.9389	13.765	0	0.558653	0.349652	RPL29	Homo sapiens ribosomal protein L29 (RPL29), mRNA.
8.30192	1.82294	0.115819	8.01048	1.05928	0.322034	0.00397845	0.964895	TMEM106A	Homo sapiens transmembrane protein 106A (TMEM106A), mRNA.
11.6782	1.0357	0.0508475	12.8003	0.80529	0.0776836	0.00325209	1.09608	FAM105A	Homo sapiens family with sequence similarity 105, member A (FAM105A), mRNA.
-2.26363	0.9889	0.779661	3.06988	0.0332479	0.887006	2.88054e-05	-1.35618	ZNF257	Homo sapiens zinc finger protein 257 (ZNF257), mRNA.
141.859	17.7418	0	209.073	6.08622	0	0.831868	1.47381	PRIC285	Homo sapiens peroxisomal proliferator-activated receptor A interacting complex 285 (PRIC285), transcript variant 2, mRNA.
21.5065	3.23342	0.0127119	19.3656	3.3804	0.00988701	0.0242593	0.900451	CIDEC	Homo sapiens cell death-inducing DFFA-like effector c (CIDEC), mRNA.
0.720991	0.298507	0.50565	4.83256	1.11388	0.679378	8.73458e-05	6.70266	STK32A	Homo sapiens serine/threonine kinase 32A (STK32A), mRNA.
475.022	41.051	0	333.327	41.3713	0	0.714599	0.701708	ADCK2	Homo sapiens aarF domain containing kinase 2 (ADCK2), mRNA.
19.0043	2.07963	0.0127119	25.8444	1.81896	0.00706215	0.192072	1.35992	KIAA0672	Homo sapiens KIAA0672 gene product (KIAA0672), mRNA.
9.16704	1.183	0.0903955	13.0014	2.11151	0.0720339	0.00235878	1.41827	TREM1	Homo sapiens triggering receptor expressed on myeloid cells 1 (TREM1), mRNA.
175.539	16.6208	0	160.992	8.85338	0	0.460636	0.917129	LAS1L	Homo sapiens LAS1-like (S. cerevisiae) (LAS1L), mRNA.
14.0851	4.51888	0.0254237	11.9705	1.96368	0.100282	0.0016402	0.849867	FOXH1	Homo sapiens forkhead box H1 (FOXH1), mRNA.
3.42145	4.51051	0.309322	5.42097	1.28022	0.611582	5.84323e-05	1.58441	OR6C6	Homo sapiens olfactory receptor, family 6, subfamily C, member 6 (OR6C6), mRNA.
-4.69743	0.721601	0.911017	4.40439	0.432665	0.734463	0.000201762	-0.937618	SP5	Homo sapiens Sp5 transcription factor (SP5), mRNA.
0.0142261	2.22731	0.584746	5.27678	4.53127	0.621469	0.00191579	370.922	MGC40178	Homo sapiens hypothetical protein MGC40178 (MGC40178), mRNA.
-0.310222	0.22384	0.611582	5.99947	0.413879	0.526836	0.000528287	-19.3392	OR13J1	Homo sapiens olfactory receptor, family 13, subfamily J, member 1 (OR13J1), mRNA.
2.91072	1.71701	0.337571	6.2425	1.39224	0.507062	4.74604e-05	2.14466	OR52N1	Homo sapiens olfactory receptor, family 52, subfamily N, member 1 (OR52N1), mRNA.
7.31625	3.43119	0.13983	10.4424	1.45047	0.158192	0.00252691	1.42729	SLC30A8	Homo sapiens solute carrier family 30 (zinc transporter), member 8 (SLC30A8), mRNA.
191.531	31.7337	0	348.573	181.356	0	0.911546	1.81993	SMG5	Homo sapiens Smg-5 homolog, nonsense mediated mRNA decay factor (C. elegans) (SMG5), mRNA.
58.4623	8.18407	0.00141243	63.0087	9.15902	0.00141243	0.748857	1.07777	C12orf61	Homo sapiens chromosome 12 open reading frame 61 (C12orf61), mRNA.
1274.49	110.015	0	866.358	51.023	0	0.27224	0.679769	TRFP	Homo sapiens Trf (TATA binding protein-related factor)-proximal homolog (Drosophila) (TRFP), mRNA.
9.11219	2.40824	0.0918079	13.6068	8.86375	0.0536723	0.196742	1.49326	MFSD7	Homo sapiens major facilitator superfamily domain containing 7 (MFSD7), mRNA.
173.33	5.13284	0	116.185	8.72458	0	4.50682e-12	0.670313	CGNL1	Homo sapiens cingulin-like 1 (CGNL1), mRNA.
1.24045	1.47887	0.456215	11.3305	0.924671	0.122881	0.0021661	9.13419	ZNF677	Homo sapiens zinc finger protein 677 (ZNF677), mRNA.
11.5466	4.50656	0.0508475	11.7243	0.776057	0.11017	0.00180964	1.01539	FLJ21736	Homo sapiens esterase 31 (FLJ21736), mRNA.
32.1341	5.41771	0.00847458	29.2052	1.94877	0.00706215	0.395486	0.908851	FLJ10661	Homo sapiens hypothetical protein FLJ10661 (FLJ10661), transcript variant 2, mRNA.
23.7073	3.95669	0.0112994	17.6806	0.929165	0.0127119	0.0201773	0.745788	FSCN2	Homo sapiens fascin homolog 2, actin-bundling protein, retinal (Strongylocentrotus purpuratus) (FSCN2), mRNA.
7.20522	2.95864	0.144068	8.93626	0.497007	0.251412	0.000278375	1.24025	MGC45438	Homo sapiens hypothetical protein MGC45438 (MGC45438), mRNA.
0.581245	1.3097	0.526836	5.24964	1.79034	0.632768	0.00350575	9.03171	KRTAP20-1	Homo sapiens keratin associated protein 20-1 (KRTAP20-1), mRNA.
5.50624	2.33385	0.224576	9.68937	0.717306	0.201977	0.00159476	1.75971	PDYN	Homo sapiens prodynorphin (PDYN), mRNA.
187.817	58.702	0	50.3255	0.717862	0.00141243	0.270513	0.26795	LEP	Homo sapiens leptin (obesity homolog, mouse) (LEP), mRNA.
5.13947	1.79317	0.237288	7.89886	2.47264	0.329096	0.000485879	1.5369	MGC70870	Homo sapiens hypothetical LOC403340 (MGC70870), mRNA.
-2.73324	3.36307	0.813559	3.91641	0.131688	0.786723	0.000195934	-1.43288	SIGLEC5	Homo sapiens sialic acid binding Ig-like lectin 5 (SIGLEC5), mRNA.
31.7861	1.43451	0.00847458	41.634	13.307	0.00141243	0.451669	1.30982	BAX	Homo sapiens BCL2-associated X protein (BAX), transcript variant beta, mRNA.
18.8881	3.54095	0.0127119	14.3469	2.71183	0.039548	0.0392673	0.759573	FLJ36070	Homo sapiens hypothetical protein FLJ36070 (FLJ36070), mRNA.
13.8043	3.70274	0.0254237	19.9556	0.929641	0.00988701	0.0390888	1.44561	RAB11FIP1	Homo sapiens RAB11 family interacting protein 1 (class I) (RAB11FIP1), transcript variant 3, mRNA.
4.02462	1.07735	0.282486	5.20744	0.839055	0.634181	0.000305045	1.2939	FXYD5	Homo sapiens FXYD domain containing ion transport regulator 5 (FXYD5), transcript variant 1, mRNA.
-2.58006	0.622382	0.805085	5.16381	1.36288	0.642655	0.000225852	-2.00143	PROK1	Homo sapiens prokineticin 1 (PROK1), mRNA.
0.10628	3.23781	0.573446	5.6968	0.57945	0.566384	2.51583e-05	53.6019	MMP25	Homo sapiens matrix metallopeptidase 25 (MMP25), transcript variant 1, mRNA.
19.6142	5.57184	0.0127119	18.2263	1.18885	0.0127119	0.0148927	0.929236	MBTPS2	Homo sapiens membrane-bound transcription factor peptidase, site 2 (MBTPS2), mRNA.
24.9335	10.4613	0.0112994	13.1205	2.83438	0.0663842	0.0584922	0.526219	KIF4A	Homo sapiens kinesin family member 4A (KIF4A), mRNA.
-3.45829	1.40278	0.850283	5.75368	1.23567	0.556497	0.00176392	-1.66373	KCNJ3	Homo sapiens potassium inwardly-rectifying channel, subfamily J, member 3 (KCNJ3), mRNA.
21.7002	10.6201	0.0112994	20.3475	1.69984	0.00988701	0.0371019	0.937663	MGC23244	Homo sapiens hypothetical protein MGC23244 (MGC23244), mRNA.
2.11831	2.43198	0.388418	5.39529	0.414735	0.611582	9.37873e-05	2.54698	APCS	Homo sapiens amyloid P component, serum (APCS), mRNA.
-0.109545	0.479467	0.597458	5.52327	1.66713	0.594633	0.000490345	-50.4201	PAH	Homo sapiens phenylalanine hydroxylase (PAH), mRNA.
-1.98564	1.24857	0.766949	6.6525	1.74083	0.456215	0.00012991	-3.3503	KCNA1	Homo sapiens potassium voltage-gated channel, shaker-related subfamily, member 1 (episodic ataxia with myokymia) (KCNA1), mRNA.
2.58565	5.42698	0.35452	4.82064	2.76647	0.679378	0.000791052	1.86438	PDZRN4	Homo sapiens PDZ domain containing RING finger 4 (PDZRN4), mRNA.
870.658	103.982	0	405.745	16.588	0	0.113989	0.466022	LIMK1	Homo sapiens LIM domain kinase 1 (LIMK1), transcript variant dLIMK, mRNA.
6.87272	2.33207	0.159605	12.4657	2.6213	0.0861582	0.0209504	1.8138	CREB3L4	Homo sapiens cAMP responsive element binding protein 3-like 4 (CREB3L4), mRNA.
157.739	41.4254	0	132.698	15.4715	0	0.658262	0.841252	SS18L1	Homo sapiens synovial sarcoma translocation gene on chromosome 18-like 1 (SS18L1), transcript variant 2, mRNA.
673.699	225.359	0	224.777	19.6098	0	0.710216	0.333646	APEG1	Homo sapiens aortic preferentially expressed gene 1 (APEG1), mRNA.
224.133	69.2542	0	120.219	23.3477	0	0.0724504	0.536374	ABHD5	Homo sapiens abhydrolase domain containing 5 (ABHD5), mRNA.
449.671	89.2297	0	229.034	20.9108	0	0.155494	0.509337	ATP1B1	Homo sapiens ATPase, Na+/K+ transporting, beta 1 polypeptide (ATP1B1), transcript variant 2, mRNA.
87.7365	19.7336	0.00141243	143.654	20.4708	0	0.068452	1.63734	GCLC	Homo sapiens glutamate-cysteine ligase, catalytic subunit (GCLC), mRNA.
10.777	1.24932	0.0706215	9.52728	0.101505	0.210452	0.000301027	0.884037	PHOX2A	Homo sapiens paired-like (aristaless) homeobox 2a (PHOX2A), mRNA.
86.4945	9.27317	0.00141243	70.0263	3.09119	0.00141243	0.152474	0.809605	TBC1D4	Homo sapiens TBC1 domain family, member 4 (TBC1D4), mRNA.
268.038	35.626	0	242.38	10.303	0	0.378334	0.904274	TRAK1	Homo sapiens trafficking protein, kinesin binding 1 (TRAK1), mRNA.
6.94616	2.1627	0.155367	7.7177	1.21809	0.353107	0.00109491	1.11107	RAPH1	Homo sapiens Ras association (RalGDS/AF-6) and pleckstrin homology domains 1 (RAPH1), transcript variant 3, mRNA.
5.29449	3.96284	0.228814	5.14914	0.283476	0.642655	9.86477e-05	0.972546	FRMPD2	Homo sapiens FERM and PDZ domain containing 2 (FRMPD2), transcript variant 2, mRNA.
10.057	4.62819	0.0762712	14.6085	2.45238	0.029661	0.0124687	1.45257	INPP5D	Homo sapiens inositol polyphosphate-5-phosphatase, 145kDa (INPP5D), transcript variant 1, mRNA.
1630.52	323.1	0	1013.18	261.557	0	0.855163	0.621382	MSN	Homo sapiens moesin (MSN), mRNA.
-0.459719	2.88819	0.635593	7.21495	0.380857	0.399718	0.00120083	-15.6943	GABBR1	Homo sapiens gamma-aminobutyric acid (GABA) B receptor, 1 (GABBR1), transcript variant 2, mRNA.
11.8048	4.98093	0.0466102	18.3469	2.48132	0.0127119	0.0415325	1.55418	ESCO1	Homo sapiens establishment of cohesion 1 homolog 1 (S. cerevisiae) (ESCO1), mRNA.
-2.51075	1.38609	0.80226	5.74218	0.33823	0.55791	0.000970615	-2.28704	PHF6	Homo sapiens PHD finger protein 6 (PHF6), transcript variant 2, mRNA.
10.8743	0.097863	0.0677966	11.3867	0.389042	0.120056	0.00158589	1.04712	GZMK	Homo sapiens granzyme K (granzyme 3; tryptase II) (GZMK), mRNA.
23.818	3.00848	0.0112994	31.2754	7.59684	0.00423729	0.903489	1.3131	TSCOT	Homo sapiens thymic stromal co-transporter (TSCOT), mRNA.
116.223	34.2869	0	100.196	30.3046	0	0.416081	0.862103	CDGAP	Homo sapiens Cdc42 GTPase-activating protein (CDGAP), mRNA.
-2.58474	2.21717	0.805085	5.14071	0.247537	0.644068	0.000544786	-1.98887	SYCE1	Homo sapiens synaptonemal complex central element protein 1 (SYCE1), transcript variant 1, mRNA.
13.4845	0.913088	0.0282486	9.24498	0.685533	0.223164	0.000405584	0.685599	BLM	Homo sapiens Bloom syndrome (BLM), mRNA.
6.05359	1.84822	0.210452	12.0232	0.366503	0.100282	0.00342009	1.98613	GPR4	Homo sapiens G protein-coupled receptor 4 (GPR4), mRNA.
39.5061	4.27406	0.297364	42.6093	3.00974	0.135818	0.021393	1.07855	TMEM80	Homo sapiens transmembrane protein 80 (TMEM80), mRNA.
-5.05517	0.711826	0.927966	1.99846	2.16921	0.949152	0.000221913	-0.395329	HOXC12	Homo sapiens homeobox C12 (HOXC12), mRNA.
195.902	24.6355	0.111275	117.991	2.65281	0.214753	0.00903957	0.602297	RPE	Homo sapiens ribulose-5-phosphate-3-epimerase (RPE), transcript variant 2, mRNA.
14.0703	3.20553	0.0254237	19.6788	5.82336	0.00988701	0.171981	1.39861	CEP250	Homo sapiens centrosomal protein 250kDa (CEP250), transcript variant 1, mRNA.
32.6842	7.31822	0.00847458	27.514	9.03736	0.00706215	0.474005	0.841814	MYBBP1A	Homo sapiens MYB binding protein (P160) 1a (MYBBP1A), mRNA.
-1.5038	2.22736	0.742938	6.02292	0.122641	0.526836	0.000197528	-4.00514	JPH4	Homo sapiens junctophilin 4 (JPH4), mRNA.
18.5113	2.65432	0.0127119	16.7831	2.53972	0.0169491	0.0139924	0.906645	RASSF2	Homo sapiens Ras association (RalGDS/AF-6) domain family 2 (RASSF2), transcript variant 1, mRNA.
5.68131	2.67381	0.218926	9.83834	0.543885	0.19209	0.00270964	1.7317	TSNARE1	Homo sapiens t-SNARE domain containing 1 (TSNARE1), mRNA.
1990.79	193.426	0	879.348	154.749	0	0.505603	0.441708	TUBA3	Homo sapiens tubulin, alpha 3 (TUBA3), mRNA.
1612.96	288.924	0	836.971	64.1642	0	0.150075	0.518903	PSME4	Homo sapiens proteasome (prosome, macropain) activator subunit 4 (PSME4), mRNA.
69.0975	13.9262	0.0261778	65.0576	11.975	0.0163427	0.0612551	0.941534	PTPDC1	Homo sapiens protein tyrosine phosphatase domain containing 1 (PTPDC1), transcript variant 1, mRNA.
105.086	6.35712	0.00141243	69.6257	11.9668	0.00141243	0.560268	0.662561	FLJ20643	Homo sapiens hypothetical protein FLJ20643 (FLJ20643), mRNA.
2.51897	2.9867	0.362994	6.89869	2.83242	0.437853	0.00261115	2.7387	KRTAP10-8	Homo sapiens keratin associated protein 10-8 (KRTAP10-8), mRNA.
31.7212	6.964	0.00847458	25.4665	4.89888	0.00706215	0.100279	0.802824	VAMP1	Homo sapiens vesicle-associated membrane protein 1 (synaptobrevin 1) (VAMP1), transcript variant 2, mRNA.
8.90555	2.78713	0.103107	12.047	0.255424	0.0988701	0.00144133	1.35275	ALLC	Homo sapiens allantoicase (ALLC), transcript variant 2, mRNA.
8.46869	1.60882	0.111582	14.3244	0.292345	0.039548	0.00852648	1.69145	REL	Homo sapiens v-rel reticuloendotheliosis viral oncogene homolog (avian) (REL), mRNA.
188.687	31.2627	0	178.593	9.60015	0	0.221801	0.946507	PUS3	Homo sapiens pseudouridylate synthase 3 (PUS3), mRNA.
-2.82997	3.22729	0.817797	3.24546	2.79171	0.868644	5.88503e-05	-1.14681	C6orf60	Homo sapiens chromosome 6 open reading frame 60 (C6orf60), mRNA.
1.47548	1.52812	0.435028	7.52527	3.52273	0.374294	0.00194303	5.10023	THBD	Homo sapiens thrombomodulin (THBD), mRNA.
1172.32	144.913	0	1096	193.381	0	0.951894	0.934899	CRR9	Homo sapiens cisplatin resistance related protein CRR9p (CRR9), mRNA.
17.9513	2.37547	0.0155367	17.6967	2.16487	0.0127119	0.0222765	0.985814	C21orf13	Homo sapiens chromosome 21 open reading frame 13 (C21orf13), mRNA.
20.2706	2.88531	0.259444	22.5292	9.70955	0.474899	0.00332744	1.11143	LAMB3	Homo sapiens laminin, beta 3 (LAMB3), transcript variant 1, mRNA.
2.08386	2.38693	0.388418	8.19166	4.02493	0.305085	0.00260859	3.931	MGC39606	Homo sapiens hypothetical protein MGC39606 (MGC39606), mRNA.
168.181	14.3241	0	97.044	5.52561	0	0.125591	0.577021	C4orf9	Homo sapiens chromosome 4 open reading frame 9 (C4orf9), mRNA.
8.45025	1.31724	0.112994	12.1298	3.62911	0.0988701	0.00260525	1.43544	OR2A25	Homo sapiens olfactory receptor, family 2, subfamily A, member 25 (OR2A25), mRNA.
11.4047	4.55551	0.0579096	17.2492	0.0577947	0.0155367	0.0952476	1.51246	CIZ1	Homo sapiens CDKN1A interacting zinc finger protein 1 (CIZ1), mRNA.
6.89009	1.69882	0.159605	11.4787	0.00699263	0.117232	0.0102	1.66597	OR2G3	Homo sapiens olfactory receptor, family 2, subfamily G, member 3 (OR2G3), mRNA.
401.515	109.465	0	269.478	38.1829	0	0.37758	0.671152	UQCRC2	Homo sapiens ubiquinol-cytochrome c reductase core protein II (UQCRC2), mRNA.
343.428	48.1034	0	151.394	20.7621	0	0.0787285	0.440832	PNMA2	Homo sapiens paraneoplastic antigen MA2 (PNMA2), mRNA.
5.23252	3.47618	0.235876	10.0602	1.45053	0.176554	0.000793758	1.92264	AQP6	Homo sapiens aquaporin 6, kidney specific (AQP6), transcript variant 2, mRNA.
319.544	39.0296	0	230.844	30.9786	0	0.910614	0.722418	YIF1B	Homo sapiens Yip1 interacting factor homolog B (S. cerevisiae) (YIF1B), transcript variant 1, mRNA.
9.93214	7.8826	0.079096	4.84974	0.961426	0.679378	0.000526323	0.488288	NEIL3	Homo sapiens nei endonuclease VIII-like 3 (E. coli) (NEIL3), mRNA.
269.83	70.8893	0	330.953	50.3651	0	0.152097	1.22652	MOAP1	Homo sapiens modulator of apoptosis 1 (MOAP1), mRNA.
13.0719	3.46024	0.0793235	13.0449	1.29286	0.0215545	0.00383875	0.997938	C3orf23	Homo sapiens chromosome 3 open reading frame 23 (C3orf23), transcript variant 2, mRNA.
-0.179556	0.549272	0.60452	4.12205	2.2863	0.762712	0.000753682	-22.957	LOC158830	Homo sapiens similar to Ab2-183 (LOC158830), mRNA.
12816.8	1423.79	0	7470.99	336.623	0	0.0870256	0.582905	RPS14	Homo sapiens ribosomal protein S14 (RPS14), transcript variant 1, mRNA.
4.01807	2.31413	0.282486	8.86347	1.13464	0.25565	0.00527659	2.2059	NRGN	Homo sapiens neurogranin (protein kinase C substrate, RC3) (NRGN), mRNA.
893.797	184.511	0	614.469	84.9175	0	0.66528	0.687482	C11orf2	Homo sapiens chromosome 11 open reading frame2 (C11orf2), mRNA.
6.41895	1.16538	0.180791	9.33663	0.941745	0.220339	0.000374789	1.45454	TTN	Homo sapiens titin (TTN), transcript variant novex-1, mRNA.
820.318	111.071	0	390.427	5.10108	0	0.0982345	0.475946	C20orf20	Homo sapiens chromosome 20 open reading frame 20 (C20orf20), mRNA.
7.47708	3.57859	0.134181	6.02674	1.47992	0.526836	3.70102e-05	0.806029	FLJ23861	Homo sapiens hypothetical protein FLJ23861 (FLJ23861), mRNA.
5.6497	0.979471	0.221751	10.4036	1.98615	0.158192	0.00428441	1.84145	PARK2	Homo sapiens Parkinson disease (autosomal recessive, juvenile) 2, parkin (PARK2), transcript variant 2, mRNA.
1054.79	210.991	0	1191.91	287.954	0	0.560597	1.13	MPZL1	Homo sapiens myelin protein zero-like 1 (MPZL1), transcript variant 2, mRNA.
-3.06575	1.9121	0.829096	6.07471	1.40619	0.521186	0.00140637	-1.98148	LY75	Homo sapiens lymphocyte antigen 75 (LY75), mRNA.
91.9659	18.9647	0.00141243	67.5094	4.66238	0.00141243	0.306746	0.73407	SEL1L	Homo sapiens sel-1 suppressor of lin-12-like (C. elegans) (SEL1L), mRNA.
6.42029	0.379956	0.180791	10.1924	1.88263	0.166667	0.00223543	1.58753	NLGN3	Homo sapiens neuroligin 3 (NLGN3), mRNA.
834.753	206.244	0	628.392	69.1659	0	0.810508	0.752787	TOMM70A	Homo sapiens translocase of outer mitochondrial membrane 70 homolog A (yeast) (TOMM70A), nuclear gene encoding mitochondrial protein, mRNA.
9.55239	1.47006	0.0861582	11.1071	1.71167	0.128531	0.00761709	1.16275	INSRR	Homo sapiens insulin receptor-related receptor (INSRR), mRNA.
22.0961	4.90098	0.21568	19.7804	3.55545	0.290865	0.00398421	0.895196	TRIM3	Homo sapiens tripartite motif-containing 3 (TRIM3), transcript variant 1, mRNA.
3.75597	1.80055	0.295198	9.52296	0.424891	0.210452	0.000624646	2.53542	FGF20	Homo sapiens fibroblast growth factor 20 (FGF20), mRNA.
-4.53329	3.06269	0.90113	2.38147	1.99551	0.929378	0.0002545	-0.52533	MGAT5B	Homo sapiens mannosyl (alpha-1,6-)-glycoprotein beta-1,6-N-acetyl-glucosaminyltransferase, isozyme B (MGAT5B), transcript variant 2, mRNA.
16.8438	2.31334	0.0169491	19.0069	6.41649	0.00988701	0.553343	1.12842	GALK2	Homo sapiens galactokinase 2 (GALK2), transcript variant 1, mRNA.
660.249	145.353	0.265585	507.851	28.2181	0.36029	0.00425564	0.769181	RNF19	Homo sapiens ring finger protein 19 (RNF19), transcript variant 2, mRNA.
0.297737	1.56745	0.548023	5.54898	0.562387	0.59322	0.00135886	18.6371	KRTAP19-5	Homo sapiens keratin associated protein 19-5 (KRTAP19-5), mRNA.
117.663	12.5162	0	77.5651	9.62396	0.00141243	0.396054	0.659215	CREB3	Homo sapiens cAMP responsive element binding protein 3 (CREB3), mRNA.
2700.61	184.412	0	1716.77	172.26	0	0.587452	0.635697	ABI3BP	Homo sapiens ABI gene family, member 3 (NESH) binding protein (ABI3BP), mRNA.
263.846	14.8428	0	246.689	2.83035	0	0.82636	0.934971	SRI	Homo sapiens sorcin (SRI), transcript variant 1, mRNA.
12.7225	3.2003	0.100869	8.89515	0.473572	0.3437	0.00245055	0.699165	RARRES1	Homo sapiens retinoic acid receptor responder (tazarotene induced) 1 (RARRES1), transcript variant 2, mRNA.
606.517	96.617	0	633.891	23.0072	0	0.498488	1.04513	PEX19	Homo sapiens peroxisomal biogenesis factor 19 (PEX19), mRNA.
17962	1152.45	0	13353.4	1343.57	0	0.00163567	0.743423	FTL	Homo sapiens ferritin, light polypeptide (FTL), mRNA.
-0.249661	2.59029	0.607345	4.9053	2.31398	0.670904	0.00198196	-19.6478	FRMPD2	Homo sapiens FERM and PDZ domain containing 2 (FRMPD2), transcript variant 1, mRNA.
-4.02475	2.10514	0.878531	4.2612	1.37613	0.754237	0.000138671	-1.05875	CASP1	Homo sapiens caspase 1, apoptosis-related cysteine peptidase (interleukin 1, beta, convertase) (CASP1), transcript variant alpha, mRNA.
4.98325	3.0225	0.240113	9.45988	1.64379	0.211864	0.000373713	1.89833	CST5	Homo sapiens cystatin D (CST5), mRNA.
5554.58	820.144	0	2019.46	722.187	0	0.490674	0.363568	M6PRBP1	Homo sapiens mannose-6-phosphate receptor binding protein 1 (M6PRBP1), mRNA.
0.983824	1.8099	0.477401	5.29562	0.983989	0.627119	0.000279837	5.38269	PDE1A	Homo sapiens phosphodiesterase 1A, calmodulin-dependent (PDE1A), transcript variant 1, mRNA.
-0.756125	2.37133	0.665254	8.04234	2.22058	0.319209	0.00105613	-10.6363	DAZL	Homo sapiens deleted in azoospermia-like (DAZL), mRNA.
-2.27348	1.36328	0.781073	4.25605	0.299153	0.752825	0.00306645	-1.87204	CLEC3A	Homo sapiens C-type lectin domain family 3, member A (CLEC3A), mRNA.
118.77	20.4197	0	238.849	33.563	0	0.573677	2.01101	NAG6	Homo sapiens hypothetical protein DKFZp434G156 (NAG6), mRNA.
8138.46	1814.7	0	6408.95	285.09	0	0.0303088	0.787489	HTRA1	Homo sapiens HtrA serine peptidase 1 (HTRA1), mRNA.
8.56453	1.32832	0.108757	16.0928	1.28597	0.0211864	0.0224903	1.879	SPINK5	Homo sapiens serine peptidase inhibitor, Kazal type 5 (SPINK5), mRNA.
-2.42659	0.612276	0.79661	5.98204	3.73672	0.526836	0.00293249	-2.4652	OTUD7	Homo sapiens OTU domain containing 7 (OTUD7), mRNA.
78.5046	12.2929	0.00141243	77.277	15.4851	0.00141243	0.436504	0.984363	SPATS2	Homo sapiens spermatogenesis associated, serine-rich 2 (SPATS2), mRNA.
1023.37	192.584	0	1389.69	38.8985	0	0.332996	1.35795	MICA	Homo sapiens MHC class I polypeptide-related sequence A (MICA), mRNA.
8.56863	2.33742	0.11017	11.6727	0.292231	0.11017	0.00112733	1.36226	CLDN3	Homo sapiens claudin 3 (CLDN3), mRNA.
1.12826	2.15956	0.466102	5.33387	2.35453	0.617232	0.000391013	4.72752	KCNIP2	Homo sapiens Kv channel interacting protein 2 (KCNIP2), transcript variant 7, mRNA.
15.2885	3.66014	0.0225989	13.2753	0.917717	0.0621469	0.00493175	0.868318	FLJ45910	Homo sapiens FLJ45910 protein (FLJ45910), mRNA.
-3.18789	1.88076	0.834746	5.2617	0.236903	0.631356	0.00065402	-1.65053	HIST1H1B	Homo sapiens histone 1, H1b (HIST1H1B), mRNA.
52.185	4.01701	0.00141243	43.5423	13.8714	0.00141243	0.496673	0.834384	QTRT1	Homo sapiens queuine tRNA-ribosyltransferase 1 (tRNA-guanine transglycosylase) (QTRT1), mRNA.
1.89821	2.37691	0.402542	6.44562	0.419922	0.484463	0.00049397	3.39562	PPEF1	Homo sapiens protein phosphatase, EF-hand calcium binding domain 1 (PPEF1), transcript variant 1, mRNA.
2.80574	1.38442	0.340396	4.23428	0.199649	0.75565	5.20085e-05	1.50915	KMO	Homo sapiens kynurenine 3-monooxygenase (kynurenine 3-hydroxylase) (KMO), mRNA.
7.83105	2.0418	0.125706	11.8674	0.972301	0.10452	0.00124409	1.51542	CEP72	Homo sapiens centrosomal protein 72kDa (CEP72), mRNA.
12.183	2.00131	0.0437853	10.481	3.41526	0.158192	0.0016665	0.8603	PLD3	Homo sapiens phospholipase D family, member 3 (PLD3), transcript variant 2, mRNA.
3.36639	3.20043	0.313559	5.56447	1.35243	0.586158	3.20224e-05	1.65295	SLC16A8	Homo sapiens solute carrier 16 (monocarboxylic acid transporters), member 8 (SLC16A8), mRNA.
1426.34	296.908	0	1282.86	58.4311	0	0.878645	0.899404	RHOBTB3	Homo sapiens Rho-related BTB domain containing 3 (RHOBTB3), mRNA.
0.399002	2.57134	0.54096	6.77207	3.63431	0.444915	0.000777227	16.9725	IQCB1	Homo sapiens IQ motif containing B1 (IQCB1), transcript variant 1, mRNA.
17.6136	2.49437	0.0169491	21.1257	4.89121	0.00988701	0.0261314	1.1994	FLJ10925	Homo sapiens hypothetical protein FLJ10925 (FLJ10925), mRNA.
76.6509	5.69078	0.00141243	73.4265	4.47018	0.00141243	0.989578	0.957934	TSGA14	Homo sapiens testis specific, 14 (TSGA14), mRNA.
189.181	32.2495	0	220.06	4.94151	0	0.530095	1.16322	C12orf5	Homo sapiens chromosome 12 open reading frame 5 (C12orf5), mRNA.
45.8824	7.28529	0.00141243	38.7715	7.9492	0.00282486	0.150437	0.845019	WHSC1L1	Homo sapiens Wolf-Hirschhorn syndrome candidate 1-like 1 (WHSC1L1), transcript variant short, mRNA.
7.11236	3.32229	0.146893	10.8337	2.15941	0.13983	0.00944378	1.52322	PBX4	Homo sapiens pre-B-cell leukemia transcription factor 4 (PBX4), mRNA.
13.2016	1.90973	0.029661	9.72858	2.36554	0.200565	0.000929876	0.736924	LRP2	Homo sapiens low density lipoprotein-related protein 2 (LRP2), mRNA.
1989.86	315.765	0	1753.17	193.342	0	0.458901	0.881053	TMEM111	Homo sapiens transmembrane protein 111 (TMEM111), mRNA.
14.1374	2.65313	0.0254237	4.77674	1.86579	0.687853	1.42629e-05	0.337879	SUSD3	Homo sapiens sushi domain containing 3 (SUSD3), mRNA.
0.085143	2.72714	0.567797	4.03827	1.06185	0.775424	4.44931e-06	47.4293	RLTPR	Homo sapiens RGD, leucine-rich repeat, tropomodulin and proline-rich containing protein (RLTPR), mRNA.
64.5009	18.7697	0.138778	52.97	2.14608	0.103423	0.0349761	0.821229	SNX7	Homo sapiens sorting nexin 7 (SNX7), transcript variant 2, mRNA.
442.61	67.4606	0	427.526	0.517102	0	0.257156	0.965921	CLDN12	Homo sapiens claudin 12 (CLDN12), mRNA.
159.834	29.4145	0	102.939	43.6926	0	0.574706	0.644037	ARRDC4	Homo sapiens arrestin domain containing 4 (ARRDC4), mRNA.
1.07203	2.01344	0.464689	7.27152	1.78584	0.399718	0.00135789	6.78292	HSP90AB2P	Homo sapiens heat shock protein 90kDa alpha (cytosolic), class B member 2 (pseudogene) (HSP90AB2P), mRNA.
13.3341	1.45506	0.029661	14.2532	0.963855	0.0409605	0.00581854	1.06892	NF1	Homo sapiens neurofibromin 1 (neurofibromatosis, von Recklinghausen disease, Watson disease) (NF1), mRNA.
702.079	79.2511	0	665.114	1.40418	0	0.130603	0.947349	NIT2	Homo sapiens nitrilase family, member 2 (NIT2), mRNA.
273.7	16.5092	0	173.567	24.6704	0	0.679663	0.634149	C7orf21	Homo sapiens chromosome 7 open reading frame 21 (C7orf21), mRNA.
185.666	51.1808	0	185.219	15.1175	0	0.39681	0.997592	C9orf150	Homo sapiens chromosome 9 open reading frame 150 (C9orf150), mRNA.
2183.91	238.759	0.0301997	1560.35	154.142	0.0398991	0.0552193	0.714478	YWHAZ	Homo sapiens tyrosine 3-monooxygenase/tryptophan 5-monooxygenase activation protein, zeta polypeptide (YWHAZ), transcript variant 1, mRNA.
128.035	15.2698	0	97.6216	10.1824	0	0.668149	0.762461	RP11-311P8.3	Homo sapiens hypothetical protein MGC23937 similar to CG4798 (RP11-311P8.3), mRNA.
83.4006	7.87248	0.00141243	62.1854	4.93244	0.00141243	0.148375	0.745623	ODF2L	Homo sapiens outer dense fiber of sperm tails 2-like (ODF2L), transcript variant 2, mRNA.
6859.36	523.219	0	5046.64	1421.99	0	0.57664	0.73573	C9orf88	Homo sapiens chromosome 9 open reading frame 88 (C9orf88), mRNA.
26.4996	10.8588	0.0112994	10.1521	2.49679	0.168079	0.0125829	0.383104	FLJ25416	Homo sapiens hypothetical protein FLJ25416 (FLJ25416), mRNA.
39.6864	0.378011	0.00269718	30.3737	0.852919	0.00122191	0.0688687	0.765343	TRIM9	Homo sapiens tripartite motif-containing 9 (TRIM9), transcript variant 2, mRNA.
1831.47	133.24	0	1375.85	103.009	0	0.514053	0.751223	HIGD2A	Homo sapiens HIG1 domain family, member 2A (HIGD2A), mRNA.
-1.85062	1.66401	0.758475	4.34813	0.317854	0.745763	0.000236365	-2.34955	FLJ43826	Homo sapiens FLJ43826 protein (FLJ43826), mRNA.
5.41378	2.29218	0.227401	11.3447	0.961551	0.121469	0.00522707	2.09553	AMELX	Homo sapiens amelogenin (amelogenesis imperfecta 1, X-linked) (AMELX), transcript variant 1, mRNA.
35.5714	5.69725	0.00564972	14.9646	3.88657	0.0282486	0.0162771	0.420692	FAM53A	Homo sapiens family with sequence similarity 53, member A (FAM53A), mRNA.
30.1287	6.82783	0.00847458	34.2639	3.47085	0.00282486	0.241075	1.13725	LOC90624	Homo sapiens hypothetical protein LOC90624 (LOC90624), mRNA.
9.47049	2.63229	0.0176444	15.4801	0.259653	0.00122191	0.0066272	1.63456	CALML4	Homo sapiens calmodulin-like 4 (CALML4), transcript variant 1, mRNA.
388.524	26.1005	0	223.76	8.6505	0	0.483961	0.575924	EXOSC7	Homo sapiens exosome component 7 (EXOSC7), mRNA.
11.346	2.67086	0.0579096	13.4601	2.53805	0.059322	0.00586926	1.18633	C3orf23	Homo sapiens chromosome 3 open reading frame 23 (C3orf23), transcript variant 3, mRNA.
119.443	20.845	0	124.685	5.75	0	0.626085	1.04389	EXOSC2	Homo sapiens exosome component 2 (EXOSC2), mRNA.
7.95489	2.13182	0.124294	12.4352	3.96924	0.0861582	0.0103334	1.56322	C3orf20	Homo sapiens chromosome 3 open reading frame 20 (C3orf20), mRNA.
842.996	123.951	0	556.158	43.7011	0	0.742127	0.65974	AHSA1	Homo sapiens AHA1, activator of heat shock 90kDa protein ATPase homolog 1 (yeast) (AHSA1), mRNA.
-2.56283	2.90804	0.80226	3.62737	0.921015	0.830508	0.000519699	-1.41538	TTN	Homo sapiens titin (TTN), transcript variant novex-3, mRNA.
279.265	48.9523	0	663.957	13.2779	0	5.8883e-11	2.37751	RRM2B	Homo sapiens ribonucleotide reductase M2 B (TP53 inducible) (RRM2B), mRNA.
2278.61	514.927	0	2374.01	175.757	0	0.00814528	1.04187	STAT1	Homo sapiens signal transducer and activator of transcription 1, 91kDa (STAT1), transcript variant beta, mRNA.
362.94	64.8099	0	199.885	7.72048	0	0.455711	0.550737	MPZL1	Homo sapiens myelin protein zero-like 1 (MPZL1), transcript variant 1, mRNA.
309.799	55.2481	9.97478e-07	119.62	22.6706	8.97731e-06	0.955251	0.38612	RBM4	Homo sapiens RNA binding motif protein 4 (RBM4), mRNA.
-2.92397	1.98727	0.824859	4.84002	0.526264	0.679378	0.000217554	-1.65529	GRM4	Homo sapiens glutamate receptor, metabotropic 4 (GRM4), mRNA.
44.0905	1.90797	0.00282486	48.2947	3.04762	0.00141243	0.0702061	1.09535	CABIN1	Homo sapiens calcineurin binding protein 1 (CABIN1), mRNA.
159.273	24.2236	0	86.7352	19.584	0	0.853452	0.54457	DOM3Z	Homo sapiens dom-3 homolog Z (C. elegans) (DOM3Z), mRNA.
6.86052	0.584655	0.161017	10.2445	0.81311	0.161017	0.00761414	1.49325	RPL10	Homo sapiens ribosomal protein L10 (RPL10), mRNA.
129.535	19.4006	0	181.411	71.3701	0	0.480727	1.40048	FZD1	Homo sapiens frizzled homolog 1 (Drosophila) (FZD1), mRNA.
16.0507	2.52703	0.0183616	29.5642	1.00896	0.00706215	0.497781	1.84192	FARP2	Homo sapiens FERM, RhoGEF and pleckstrin domain protein 2 (FARP2), mRNA.
4.62612	0.834725	0.252825	7.53105	0.0310125	0.370057	0.00012283	1.62794	TANK	Homo sapiens TRAF family member-associated NFKB activator (TANK), transcript variant 2, mRNA.
254.568	28.1849	0	183.863	51.2555	0	0.72104	0.722255	ARHGEF17	Homo sapiens Rho guanine nucleotide exchange factor (GEF) 17 (ARHGEF17), mRNA.
-2.83772	3.29104	0.817797	6.07675	0.00793525	0.519774	0.00143959	-2.14142	APIN	Homo sapiens APin protein (APIN), mRNA.
81.4345	15.9303	0.00141243	41.2262	1.93772	0.00141243	0.848517	0.50625	PDLIM2	Homo sapiens PDZ and LIM domain 2 (mystique) (PDLIM2), transcript variant 3, mRNA.
349.107	129.69	0	197.417	27.6208	0	0.659335	0.565489	PTTG1	Homo sapiens pituitary tumor-transforming 1 (PTTG1), mRNA.
175.496	23.8874	8.07957e-05	164.969	20.8086	4.88764e-05	0.405648	0.940016	POLDIP3	Homo sapiens polymerase (DNA-directed), delta interacting protein 3 (POLDIP3), transcript variant 1, mRNA.
12.2533	2.40424	0.0423729	15.6179	0.704064	0.0240113	0.00685452	1.27459	ENTPD8	Homo sapiens ectonucleoside triphosphate diphosphohydrolase 8 (ENTPD8), mRNA.
6.46516	1.70206	0.180791	10.3364	1.55605	0.158192	0.0050196	1.59879	KCNT2	Homo sapiens potassium channel, subfamily T, member 2 (KCNT2), mRNA.
12.9577	2.2263	0.0324859	14.6506	2.08172	0.0282486	0.0195386	1.13065	XKR8	Homo sapiens XK, Kell blood group complex subunit-related family, member 8 (XKR8), mRNA.
464.651	95.9859	0	307.19	6.48757	0	0.692509	0.66112	PEF1	Homo sapiens penta-EF-hand domain containing 1 (PEF1), mRNA.
95.9649	11.7651	0.287642	56.0751	1.48395	0.339032	0.00293862	0.584329	PIAS2	Homo sapiens protein inhibitor of activated STAT, 2 (PIAS2), transcript variant alpha, mRNA.
-1.91974	0.417057	0.762712	3.71561	1.39918	0.822034	0.000233815	-1.93547	FRMPD2	Homo sapiens FERM and PDZ domain containing 2 (FRMPD2), transcript variant 3, mRNA.
1.42999	2.04181	0.435028	7.67627	0.815192	0.35452	0.000596954	5.36805	MADD	Homo sapiens MAP-kinase activating death domain (MADD), transcript variant 1, mRNA.
1.51519	2.13042	0.433616	5.7931	0.245644	0.55226	0.000532897	3.82334	ENTPD2	Homo sapiens ectonucleoside triphosphate diphosphohydrolase 2 (ENTPD2), transcript variant 2, mRNA.
5.6991	1.74933	0.218926	8.68382	0.292132	0.278249	0.000956324	1.52372	USP26	Homo sapiens ubiquitin specific peptidase 26 (USP26), mRNA.
2224.62	446.662	0	247.348	39.7511	0	0.0410778	0.111187	ADAMTS1	Homo sapiens ADAM metallopeptidase with thrombospondin type 1 motif, 1 (ADAMTS1), mRNA.
115.334	7.67667	0.00141243	103.117	26.7754	0	0.40071	0.894069	DHDDS	Homo sapiens dehydrodolichyl diphosphate synthase (DHDDS), transcript variant 1, mRNA.
33.151	5.88734	0.00847458	39.6209	6.08647	0.00141243	0.063861	1.19516	MYO18A	Homo sapiens myosin XVIIIA (MYO18A), transcript variant 2, mRNA.
4.04206	1.68306	0.281073	8.8474	1.60813	0.25565	0.000219363	2.18884	MT3	Homo sapiens metallothionein 3 (growth inhibitory factor (neurotrophic)) (MT3), mRNA.
13.884	2.50942	0.0254237	15.4328	2.91231	0.0254237	0.0109783	1.11155	ZNF452	Homo sapiens zinc finger protein 452 (ZNF452), mRNA.
2.76411	1.87406	0.34322	6.40578	2.35305	0.488701	0.00040762	2.31748	GNA14	Homo sapiens guanine nucleotide binding protein (G protein), alpha 14 (GNA14), mRNA.
10.8301	2.22327	0.0677966	13.6302	6.4807	0.0536723	0.0140838	1.25854	AKAP3	Homo sapiens A kinase (PRKA) anchor protein 3 (AKAP3), mRNA.
-1.08682	1.63347	0.69774	4.91856	0.816151	0.663842	0.000110908	-4.52563	AGRP	Homo sapiens agouti related protein homolog (mouse) (AGRP), transcript variant 2, mRNA.
6.13997	1.82526	0.207627	8.61389	0.592455	0.283898	0.000538452	1.40292	FLJ25369	Homo sapiens hypothetical protein FLJ25369 (FLJ25369), mRNA.
157.708	37.7971	0	136.82	29.3881	0	0.230478	0.867552	ZNF559	Homo sapiens zinc finger protein 559 (ZNF559), mRNA.
196.286	46.928	0	115.538	25.9698	0	6.50789e-05	0.588621	LOC56901	Homo sapiens NADH:ubiquinone oxidoreductase MLRQ subunit homolog (LOC56901), mRNA.
245.983	26.2355	0	155.06	30.5694	0	0.872649	0.630371	PPM2C	Homo sapiens protein phosphatase 2C, magnesium-dependent, catalytic subunit (PPM2C), nuclear gene encoding mitochondrial protein, mRNA.
5.35006	1.14243	0.228814	10.8054	0.936334	0.141243	0.000825354	2.01967	JMJD2A	Homo sapiens jumonji domain containing 2A (JMJD2A), mRNA.
636.448	99.6908	0	459.502	2.9985	0	0.555999	0.721979	CSNK1D	Homo sapiens casein kinase 1, delta (CSNK1D), transcript variant 2, mRNA.
11.9925	2.39077	0.0466102	16.1396	0.325357	0.019774	0.0631971	1.3458	SPOP	Homo sapiens speckle-type POZ protein (SPOP), transcript variant 4, mRNA.
101.133	7.60072	0.00141243	108.561	23.2086	0	3.18405e-05	1.07345	DUSP4	Homo sapiens dual specificity phosphatase 4 (DUSP4), transcript variant 2, mRNA.
1.83699	2.06198	0.409604	8.05053	6.35216	0.314972	0.0150746	4.38245	TBX6	Homo sapiens T-box 6 (TBX6), transcript variant 1, mRNA.
7.22887	2.54363	0.146893	10.3044	2.77545	0.158192	0.00288754	1.42545	ADAMTS12	Homo sapiens ADAM metallopeptidase with thrombospondin type 1 motif, 12 (ADAMTS12), mRNA.
4.12969	5.50075	0.276836	9.05093	0.252613	0.238701	0.000744501	2.19167	CXCL6	Homo sapiens chemokine (C-X-C motif) ligand 6 (granulocyte chemotactic protein 2) (CXCL6), mRNA.
563.356	79.7346	0	703.417	64.381	0	0.967839	1.24862	TMEM2	Homo sapiens transmembrane protein 2 (TMEM2), mRNA.
207.658	31.53	0.154845	177.372	1.09057	0.0179107	0.0515364	0.854154	DLGAP4	Homo sapiens discs, large (Drosophila) homolog-associated protein 4 (DLGAP4), transcript variant 1, mRNA.
1.32553	1.50205	0.449153	7.67665	0.75927	0.35452	0.000694792	5.79138	KCNQ1DN	Homo sapiens KCNQ1 downstream neighbor (KCNQ1DN), mRNA.
257.789	33.9113	0	216.958	11.6312	0	0.115292	0.841611	C12orf23	Homo sapiens chromosome 12 open reading frame 23 (C12orf23), mRNA.
47.4606	8.50239	0.00421435	29.9699	1.97696	0.02335	0.0119838	0.631469	BTBD7	Homo sapiens BTB (POZ) domain containing 7 (BTBD7), transcript variant 2, mRNA.
4.43215	2.52376	0.259887	9.40566	0.705856	0.218926	0.000617693	2.12214	NFKBIL2	Homo sapiens nuclear factor of kappa light polypeptide gene enhancer in B-cells inhibitor-like 2 (NFKBIL2), mRNA.
340.407	52.483	0	142.036	34.2291	0	0.060097	0.417252	OSBPL10	Homo sapiens oxysterol binding protein-like 10 (OSBPL10), mRNA.
128.178	8.00382	9.97478e-07	60.307	2.72615	3.98991e-06	0.128418	0.470495	PPIL5	Homo sapiens peptidylprolyl isomerase (cyclophilin)-like 5 (PPIL5), transcript variant 1, mRNA.
95.7482	45.4144	0.00141243	120.034	18.6654	0	0.0755877	1.25365	CROP	Homo sapiens cisplatin resistance-associated overexpressed protein (CROP), transcript variant 1, mRNA.
-2.11976	3.52372	0.771186	4.29074	1.40397	0.75	0.00093816	-2.02416	C8orf37	Homo sapiens chromosome 8 open reading frame 37 (C8orf37), mRNA.
55.7925	5.61184	0.00141243	54.4493	3.90186	0.00141243	0.302478	0.975925	ZC3H12B	Homo sapiens zinc finger CCCH-type containing 12B (ZC3H12B), mRNA.
57.0038	8.8731	0.00141243	88.2388	19.6459	0	0.13819	1.54795	WDR23	Homo sapiens WD repeat domain 23 (WDR23), transcript variant 1, mRNA.
1601.09	116.44	0	1004.06	129.847	0	0.200259	0.627111	LEPREL1	Homo sapiens leprecan-like 1 (LEPREL1), mRNA.
147.109	9.83711	0	94.466	5.82343	0	0.228189	0.642152	MGC4093	Homo sapiens hypothetical protein MGC4093 (MGC4093), mRNA.
3.56543	1.10136	0.303672	4.15745	0.862896	0.759887	2.32031e-05	1.16605	KRTAP12-3	Homo sapiens keratin associated protein 12-3 (KRTAP12-3), mRNA.
-1.97856	1.29992	0.765537	6.00072	0.637606	0.526836	0.00172515	-3.03288	C6orf205	Homo sapiens chromosome 6 open reading frame 205 (C6orf205), mRNA.
-0.750224	4.28889	0.652542	5.35519	1.26571	0.615819	0.000718729	-7.13813	MAGEB6	Homo sapiens melanoma antigen family B, 6 (MAGEB6), mRNA.
286.967	30.6159	0	317.506	145.195	0	0.696585	1.10642	BC002942	Homo sapiens hypothetical protein BC002942 (BC002942), mRNA.
8.69408	1.6147	0.103107	14.0483	1.83196	0.0451977	0.00400121	1.61585	PTGER3	Homo sapiens prostaglandin E receptor 3 (subtype EP3) (PTGER3), transcript variant 6, mRNA.
209.482	41.9237	0	183.53	36.9441	0	0.534162	0.876111	GRWD1	Homo sapiens glutamate-rich WD repeat containing 1 (GRWD1), mRNA.
365.691	38.8214	0.240473	275.569	12.2719	0.220343	0.00561975	0.753557	FLJ20397	Homo sapiens hypothetical protein FLJ20397 (FLJ20397), mRNA.
7.06507	3.68842	0.149718	9.26077	0.389949	0.221751	0.064096	1.31078	GRASP	Homo sapiens GRP1 (general receptor for phosphoinositides 1)-associated scaffold protein (GRASP), mRNA.
3.42628	3.61715	0.313559	10.1355	0.153296	0.168079	0.0030121	2.95817	ITIH4	Homo sapiens inter-alpha (globulin) inhibitor H4 (plasma Kallikrein-sensitive glycoprotein) (ITIH4), mRNA.
1001.15	36.6242	0	450.995	68.8828	0	0.213249	0.450478	FLJ20647	Homo sapiens hypothetical protein FLJ20647 (FLJ20647), mRNA.
906.727	63.9453	0	1088.89	46.4606	0	0.00731319	1.20091	C18orf37	Homo sapiens chromosome 18 open reading frame 37 (C18orf37), mRNA.
8.82155	2.37672	0.103107	11.3083	1.28746	0.122881	0.000946457	1.28189	CPB1	Homo sapiens carboxypeptidase B1 (tissue) (CPB1), mRNA.
7.21851	2.11146	0.146893	8.06714	0.80084	0.319209	0.000173228	1.11756	HOXD4	Homo sapiens homeobox D4 (HOXD4), mRNA.
4725.57	550.079	0	2670.81	171.564	0	0.282417	0.565183	KRTCAP2	Homo sapiens keratinocyte associated protein 2 (KRTCAP2), mRNA.
-3.00106	2.55328	0.824859	4.28006	0.525354	0.751413	0.00126853	-1.42618	OR51E1	Homo sapiens olfactory receptor, family 51, subfamily E, member 1 (OR51E1), mRNA.
6.75585	3.42324	0.162429	10.0958	3.19776	0.169491	0.0115641	1.49438	FBXW11	Homo sapiens F-box and WD-40 domain protein 11 (FBXW11), transcript variant 3, mRNA.
233.075	30.2361	0	170.803	7.18004	0	0.112968	0.732823	LOC401152	Homo sapiens HCV F-transactivated protein 1 (LOC401152), mRNA.
-0.746552	2.53054	0.655367	5.69728	0.258915	0.566384	0.000346317	-7.63145	FLJ40194	Homo sapiens FLJ40194 protein (FLJ40194), mRNA.
28.9716	1.41006	0.00847458	31.4709	5.8453	0.00423729	0.617121	1.08627	C1orf164	Homo sapiens chromosome 1 open reading frame 164 (C1orf164), mRNA.
257.118	19.0441	0	184.019	16.0337	0	0.563043	0.715698	LOC90580	Homo sapiens hypothetical protein BC011833 (LOC90580), mRNA.
122.772	23.2588	0	196.361	32.9304	0	0.580933	1.5994	C1QDC1	Homo sapiens C1q domain containing 1 (C1QDC1), transcript variant 2, mRNA.
-0.49154	1.92467	0.629943	5.74136	0.566194	0.55791	0.000536699	-11.6803	PDE4DIP	Homo sapiens phosphodiesterase 4D interacting protein (myomegalin) (PDE4DIP), transcript variant 5, mRNA.
103.451	17.7819	0.00141243	94.0683	7.41228	0	0.753576	0.909301	FLJ34443	Homo sapiens hypothetical protein FLJ34443 (FLJ34443), mRNA.
-2.39271	0.633699	0.79096	4.10605	1.13048	0.768362	0.000367413	-1.71607	FSTL4	Homo sapiens follistatin-like 4 (FSTL4), mRNA.
[truncated: 19,736 more rows]

## Sheet: NCCIT_GE_vs_ctrl_dif
NCCIT Gen50AVG_Signal	NCCIT Gen50ARRAY_STDEV	NCCIT Gen50Detection Pval	NCCIT MockAVG_Signal	NCCIT MockDetection Pval	Ratio (Gen50/Mock)	Pvalue custom	SYMBOL	DEFINITION
[truncated: 4,394 more rows]
