# Supplementary material for: The molecular basis of genistein-induced mitotic arrest and exit of self-renewal in embryonal carcinoma and primary cancer cell lines
Source: BMC Med Genomics. 2008 Oct 10;1:49. doi: 10.1186/1755-8794-1-49 (PMC2577110; doi:10.1186/1755-8794-1-49)
Supplement: Additional File 3 — Common set of differentially regulated genes. 53 genes were up-regulated and 15 genes were commonly down-regulated in the investigated NCCIT, eRMS and GBM1207 cell lines. [file 1755-8794-1-49-S3.xls]

## Sheet: NCCIT GBM RMS 0.6
SYMBOL	DEFINITION	GBM1207 0#66.Ratio (Gen50/Mock)	NCCIT 066.Ratio (Gen50/Mock)	RMS03 0#66.Ratio (Gen50/Mock)	Ontology	Accession	Synonym
ANKRD16	Homo sapiens ankyrin repeat domain 16 (ANKRD16), transcript variant 2, mRNA.	0.408751	0.443025	0.330432		NM_001009941.1
ANP32A	Homo sapiens acidic (leucine-rich) nuclear phosphoprotein 32 family, member A (ANP32A), mRNA.	0.502656	0.550874	0.510194	nucleocytoplasmic transport [goid 6913] [pmid 11555662] [evidence NAS]; intracellular signaling cascade [goid 7242] [pmid 8192856] [evidence TAS]; perinuclear region [goid 48471] [pmid 11555662] [evidence IDA]; endoplasmic reticulum [goid 5783] [pmid 1155	NM_006305.2	LANP; MAPM; PP32; PHAP1; PHAPI; I1PP2A; C15orf1; MGC119787
C20orf35	Homo sapiens chromosome 20 open reading frame 35 (C20orf35), transcript variant 1, mRNA.	0.399633	0.313839	0.153289	protein transport [goid 15031] [evidence IEA]; protein binding [goid 5515] [evidence IEA]; membrane [goid 16020] [evidence IEA]; integral to membrane [goid 16021] [evidence IEA]; Golgi stack [goid 5795] [evidence IEA]; cytoplasm [goid 5737] [evidence IEA]	NM_018478.2	HSMNP1; C20orf169
CSEN	Homo sapiens calsenilin, presenilin binding protein, EF-hand transcription factor (CSEN), mRNA.	0.396911	0.36341	0.406822	ion transport [goid 6811] [evidence IEA]; signal transduction [goid 7165] [pmid 10900016] [evidence TAS]; potassium ion transport [goid 6813] [evidence IEA]; transcription [goid 6350] [evidence IEA]; regulation of transcription from RNA polymerase II prom	NM_013434.3	DREAM; KCHIP3; KCNIP3; MGC18289
DNAJC17	Homo sapiens DnaJ (Hsp40) homolog, subfamily C, member 17 (DNAJC17), mRNA.	0.435317	0.617849	0.274538	protein folding [goid 6457] [evidence IEA]; nucleotide binding [goid 166] [evidence IEA]; heat shock protein binding [goid 31072] [evidence IEA]; unfolded protein binding [goid 51082] [evidence IEA]	NM_018163.1	FLJ10634
E2F2	Homo sapiens E2F transcription factor 2 (E2F2), mRNA.	0.194662	0.499056	0.23578	regulation of transcription, DNA-dependent [goid 6355] [evidence IEA]; transcription initiation from RNA polymerase II promoter [goid 6367] [pmid 8246996] [evidence TAS]; transcription [goid 6350] [evidence IEA]; regulation of cell cycle [goid 74] [pmid 8	NM_004091.2	E2F-2
HCST	Homo sapiens hematopoietic cell signal transducer (HCST), transcript variant 1, mRNA.	0.487748	0.313095	0.173017	integral to membrane [goid 16021] [evidence IEA]	NM_014266.3	DAP10; KAP10; PIK3AP
HMGN2	Homo sapiens high-mobility group nucleosomal binding domain 2 (HMGN2), mRNA.	0.202341	0.246517	0.35856	regulation of transcription, DNA-dependent [goid 6355] [evidence NAS]; establishment and/or maintenance of chromatin architecture [goid 6325] [evidence NAS]; DNA binding [goid 3677] [evidence NAS]; chromatin [goid 785] [evidence IEA]; nucleus [goid 5634]	NM_005517.2	HMG17; MGC5629; MGC88718
ILF3	Homo sapiens interleukin enhancer binding factor 3, 90kDa (ILF3), transcript variant 2, mRNA.	0.147009	0.522612	0.436966	positive regulation of transcription, DNA-dependent [goid 45893] [pmid 11739746] [evidence IDA]; transcription [goid 6350] [evidence IEA]; M phase [goid 279] [pmid 8885239] [evidence NAS]; negative regulation of transcription, DNA-dependent [goid 45892] [	NM_004516.2	DRBF; MMP4; MPP4; NF90; NFAR; TCP80; DRBP76; NFAR-1; MPHOSPH4; NF-AT-90
MLKL	Homo sapiens mixed lineage kinase domain-like (MLKL), mRNA.	0.282821	0.5355	0.241611	protein amino acid phosphorylation [goid 6468] [evidence IEA]; transferase activity [goid 16740] [evidence IEA]; nucleotide binding [goid 166] [evidence IEA]; protein kinase activity [goid 4672] [evidence IEA]; ATP binding [goid 5524] [evidence IEA]	NM_152649.1	FLJ34389
MSI2	Homo sapiens musashi homolog 2 (Drosophila) (MSI2), transcript variant 2, mRNA.	0.32713	0.59254	0.547963	nucleotide binding [goid 166] [evidence IEA]; RNA binding [goid 3723] [evidence IEA]	NM_170721.1	MSI2H; MGC3245; FLJ36569
NDUFB1	Homo sapiens NADH dehydrogenase (ubiquinone) 1 beta subcomplex, 1, 7kDa (NDUFB1), mRNA.	0.447131	0.432201	0.40528	NADH dehydrogenase activity [goid 3954] [evidence IEA]; NADH dehydrogenase (ubiquinone) activity [goid 8137] [pmid 9425316] [evidence TAS]; oxidoreductase activity [goid 16491] [evidence IEA]; mitochondrion [goid 5739] [evidence IEA]	NM_004545.3	MNLL; CI-SGDH
NHLRC2	Homo sapiens NHL repeat containing 2 (NHLRC2), mRNA.	0.411377	0.506429	0.318594	electron transport [goid 6118] [evidence IEA]; electron carrier activity [goid 9055] [evidence IEA]	NM_198514.2	FLJ20147; FLJ25621; FLJ33312; MGC45492; DKFZp779F115
TFPI	Homo sapiens tissue factor pathway inhibitor (lipoprotein-associated coagulation inhibitor) (TFPI), transcript variant 1, mRNA.	0.312962	0.582305	0.374315	blood coagulation [goid 7596] [pmid 9252393] [evidence TAS]; serine-type endopeptidase inhibitor activity [goid 4867] [evidence IEA]; extracellular region [goid 5576] [evidence IEA]	NM_006287.3	EPI; LACI
WDR4	Homo sapiens WD repeat domain 4 (WDR4), transcript variant 2, mRNA.	0.488947	0.651625	0.471168	tRNA processing [goid 8033] [evidence IEA]; molecular function unknown [goid 5554] [evidence ND ]; cellular component unknown [goid 8372] [evidence ND ]	NM_033661.3	TRM82

## Sheet: GBM NCCIT RMS 1.5
SYMBOL	DEFINITION	Ontology	GBM1207 1#5.Ratio (Gen50/Mock)	NCCIT 1#5.Ratio (Gen50/Mock)	RMS03 1#5.Ratio (Gen50/Mock)
IRF7	Homo sapiens interferon regulatory factor 7 (IRF7), transcript variant c, mRNA.	passive viral induction of host immune response [goid 46731] [evidence ISS]; response to DNA damage stimulus [goid 6974] [evidence ISS]; regulation of transcription, DNA-dependent [goid 6355] [evidence IEA]; response to virus [goid 9615] [evidence ISS]; t	6.78993	4.91383	1.56086
PPP1R14C	Homo sapiens protein phosphatase 1, regulatory (inhibitor) subunit 14C (PPP1R14C), mRNA.	protein phosphatase inhibitor activity [goid 4864] [evidence IEA]; membrane [goid 16020] [evidence IEA]	4.5823	3.0771	1.59382
DDIT3	Homo sapiens DNA-damage-inducible transcript 3 (DDIT3), mRNA.	response to DNA damage stimulus [goid 6974] [pmid 1339368] [evidence TAS]; regulation of transcription, DNA-dependent [goid 6355] [pmid 7503811] [evidence TAS]; regulation of cell redox homeostasis [goid 30503] [pmid 14667815] [evidence IDA]; cell cycle a	20.4207	15.346	1.61681
C9orf42	Homo sapiens chromosome 9 open reading frame 42 (C9orf42), mRNA.		3.98664	2.1907	1.62045
NINJ1	Homo sapiens ninjurin 1 (NINJ1), mRNA.	tissue regeneration [goid 42246] [evidence IEA]; cell adhesion [goid 7155] [pmid 9261151] [evidence TAS]; neurogenesis [goid 7399] [pmid 9261151] [evidence TAS]; protein binding [goid 5515] [evidence IEA]; integral to membrane [goid 16021] [evidence IEA]	3.42754	1.7483	1.62394
ADAMTS7	Homo sapiens ADAM metallopeptidase with thrombospondin type 1 motif, 7 (ADAMTS7), mRNA.	proteolysis and peptidolysis [goid 6508] [evidence IEA]; integrin-mediated signaling pathway [goid 7229] [evidence IEA]; metalloendopeptidase activity [goid 4222] [evidence IEA]; metal ion binding [goid 46872] [evidence IEA]; zinc ion binding [goid 8270]	9.18779	3.05782	1.63202
CD82	Homo sapiens CD82 antigen (CD82), transcript variant 2, mRNA.	protein binding [goid 5515] [pmid 15205336] [evidence IPI]; integral to membrane [goid 16021] [evidence IEA]; integral to plasma membrane [goid 5887] [pmid 1842498] [evidence TAS]; plasma membrane [goid 5886] [pmid 7754374] [evidence TAS]	5.69292	3.88635	1.63212
FLJ14981	Homo sapiens hypothetical protein FLJ14981 (FLJ14981), mRNA.	regulation of transcription, DNA-dependent [goid 6355] [evidence IEA]; transcription factor activity [goid 3700] [evidence IEA]; nucleus [goid 5634] [evidence IEA]	2.57004	1.92606	1.63626
KLHL24	Homo sapiens kelch-like 24 (Drosophila) (KLHL24), mRNA.	protein binding [goid 5515] [evidence IEA]	3.83233	3.59937	1.65288
ITPR1	Homo sapiens inositol 1,4,5-triphosphate receptor, type 1 (ITPR1), mRNA.	signal transduction [goid 7165] [pmid 8648241] [evidence NAS]; calcium ion transport [goid 6816] [pmid 7852357] [evidence NAS]; cation transport [goid 6812] [evidence IEA]; inositol-1,4,5-triphosphate receptor activity [goid 8095] [pmid 8648241] [evidence	6.05712	4.09016	1.67377
PDCD6IP	Homo sapiens programmed cell death 6 interacting protein (PDCD6IP), mRNA.	apoptosis [goid 6915] [evidence IEA]; protein transport [goid 15031] [evidence IEA]; signal transducer activity [goid 4871] [pmid 10200558] [evidence TAS]; cytosol [goid 5829] [pmid 9880530] [evidence TAS]	2.69432	1.70862	1.67809
RPL28	Homo sapiens ribosomal protein L28 (RPL28), mRNA.	protein biosynthesis [goid 6412] [pmid 7772601] [evidence TAS]; structural constituent of ribosome [goid 3735] [pmid 7772601] [evidence TAS]; RNA binding [goid 3723] [pmid 7772601] [evidence TAS]; cytosolic large ribosomal subunit (sensu Eukaryota) [goid	2.3391	2.06061	1.70723
ZC3H10	Homo sapiens zinc finger CCCH-type containing 10 (ZC3H10), mRNA.	nucleic acid binding [goid 3676] [evidence IEA]	4.79444	1.87929	1.74684
TSC22D1	Homo sapiens TSC22 domain family, member 1 (TSC22D1), transcript variant 2, mRNA.	regulation of transcription, DNA-dependent [goid 6355] [evidence IEA]; transcription [goid 6350] [evidence IEA]; transcription from RNA polymerase II promoter [goid 6366] [pmid 9022669] [evidence TAS]; transcription factor activity [goid 3700] [evidence I	3.87339	4.35419	1.83826
ACSL3	Homo sapiens acyl-CoA synthetase long-chain family member 3 (ACSL3), transcript variant 1, mRNA.	fatty acid metabolism [goid 6631] [evidence IEA]; metabolism [goid 8152] [evidence IEA]; lipid metabolism [goid 6629] [evidence IEA]; fatty-acyl-CoA synthase activity [goid 4321] [pmid 8663269] [evidence TAS]; catalytic activity [goid 3824] [evidence IEA]	2.32927	1.9163	1.96953
ACSL3	Homo sapiens acyl-CoA synthetase long-chain family member 3 (ACSL3), transcript variant 1, mRNA.	fatty acid metabolism [goid 6631] [evidence IEA]; metabolism [goid 8152] [evidence IEA]; lipid metabolism [goid 6629] [evidence IEA]; fatty-acyl-CoA synthase activity [goid 4321] [pmid 8663269] [evidence TAS]; catalytic activity [goid 3824] [evidence IEA]	2.32927	1.9163	1.96953
SULF2	Homo sapiens sulfatase 2 (SULF2), transcript variant 1, mRNA.	metabolism [goid 8152] [evidence IEA]; amino acid metabolism [goid 6520] [evidence IEA]; heparan sulfate proteoglycan metabolism [goid 30201] [pmid 12368295] [evidence NAS]; arylsulfatase activity [goid 4065] [pmid 12368295] [evidence IDA]; carboxy-lyase	7.55049	1.66678	1.99423
SULF2	Homo sapiens sulfatase 2 (SULF2), transcript variant 1, mRNA.	metabolism [goid 8152] [evidence IEA]; amino acid metabolism [goid 6520] [evidence IEA]; heparan sulfate proteoglycan metabolism [goid 30201] [pmid 12368295] [evidence NAS]; arylsulfatase activity [goid 4065] [pmid 12368295] [evidence IDA]; carboxy-lyase	7.55049	1.66678	1.99423
DNAJA5	Homo sapiens DnaJ homology subfamily A member 5 (DNAJA5), transcript variant 2, mRNA.	protein folding [goid 6457] [evidence IEA]; nucleic acid binding [goid 3676] [evidence IEA]; zinc ion binding [goid 8270] [evidence IEA]; heat shock protein binding [goid 31072] [evidence IEA]; unfolded protein binding [goid 51082] [evidence IEA]; nucleus	5.47818	1.59675	1.9976
MGC19764	Homo sapiens likely ortholog of mouse schlafen 5 (MGC19764), mRNA.		4.27227	2.06872	2.01311
NQO1	Homo sapiens NAD(P)H dehydrogenase, quinone 1 (NQO1), transcript variant 1, mRNA.	nitric oxide biosynthesis [goid 6809] [pmid 9579781] [evidence TAS]; response to toxin [goid 9636] [pmid 10393963] [evidence TAS]; synaptic transmission, cholinergic [goid 7271] [pmid 9579781] [evidence TAS]; xenobiotic metabolism [goid 6805] [pmid 103939	1.55129	3.94307	2.01357
SLC22A17	Homo sapiens solute carrier family 22 (organic cation transporter), member 17 (SLC22A17), transcript variant 2, mRNA.	ion transport [goid 6811] [evidence IEA]; transporter activity [goid 5215] [evidence IEA]; membrane [goid 16020] [evidence IEA]; integral to membrane [goid 16021] [evidence IEA]	4.9638	3.1235	2.05155
SHBG	Homo sapiens sex hormone-binding globulin (SHBG), mRNA.	hormone transport [goid 9914] [evidence NAS]; amino acid metabolism [goid 6520] [evidence IEA]; androgen binding [goid 5497] [pmid 2587256] [evidence TAS]; carboxy-lyase activity [goid 16831] [evidence IEA]; protein homodimerization activity [goid 42803]	3.88845	2.10473	2.07646
DHFRL1	Homo sapiens dihydrofolate reductase-like 1 (DHFRL1), mRNA.	glycine biosynthesis [goid 6545] [evidence IEA]; nucleotide biosynthesis [goid 9165] [evidence IEA]; dihydrofolate reductase activity [goid 4146] [evidence IEA]	3.53562	1.68938	2.16554
HCFC1R1	Homo sapiens host cell factor C1 regulator 1 (XPO1 dependent) (HCFC1R1), transcript variant 2, mRNA.		5.00885	1.504	2.1794
ABCA1	Homo sapiens ATP-binding cassette, sub-family A (ABC1), member 1 (ABCA1), mRNA.	transport [goid 6810] [pmid 10431236] [evidence TAS]; lipid metabolism [goid 6629] [evidence IEA]; steroid metabolism [goid 8202] [evidence IEA]; cholesterol metabolism [goid 8203] [evidence NAS]; nucleotide binding [goid 166] [evidence IEA]; ATPase activ	4.69505	3.52807	2.19211
C8orf55	Homo sapiens chromosome 8 open reading frame 55 (C8orf55), mRNA.	transport [goid 6810] [evidence IEA]; transporter activity [goid 5215] [evidence IEA]; binding [goid 5488] [evidence IEA]	1.57478	1.93617	2.20135
HSPA4L	Homo sapiens heat shock 70kDa protein 4-like (HSPA4L), mRNA.	protein folding [goid 6457] [evidence ISS]; response to unfolded protein [goid 6986] [evidence ISS]; nucleotide binding [goid 166] [evidence IEA]; ATP binding [goid 5524] [evidence ISS]; unfolded protein binding [goid 51082] [evidence IEA]; cytoplasm [goi	2.34926	1.5092	2.20303
TNFSF9	Homo sapiens tumor necrosis factor (ligand) superfamily, member 9 (TNFSF9), mRNA.	cell proliferation [goid 8283] [pmid 8088337] [evidence TAS]; immune response [goid 6955] [evidence IEA]; apoptosis [goid 6915] [pmid 8088337] [evidence TAS]; cell-cell signaling [goid 7267] [pmid 8088337] [evidence TAS]; signal transduction [goid 7165] [	4.13613	5.09414	2.25877
CLDN1	Homo sapiens claudin 1 (CLDN1), mRNA.	calcium-independent cell-cell adhesion [goid 16338] [evidence ISS]; cell adhesion [goid 7155] [pmid 9647647] [evidence TAS]; protein self binding [goid 42802] [evidence ISS]; structural molecule activity [goid 5198] [evidence IEA]; tight junction [goid 59	8.69576	5.26988	2.28512
RRM2B	Homo sapiens ribonucleotide reductase M2 B (TP53 inducible) (RRM2B), mRNA.	deoxyribonucleoside diphosphate metabolism [goid 9186] [evidence IEA]; ribonucleoside-diphosphate reductase activity [goid 4748] [evidence IEA]; oxidoreductase activity [goid 16491] [evidence IEA]	3.94102	2.10533	2.37751
SESN1	Homo sapiens sestrin 1 (SESN1), mRNA.	response to DNA damage stimulus [goid 6974] [pmid 9926927] [evidence TAS]; cell cycle arrest [goid 7050] [pmid 9926927] [evidence TAS]; negative regulation of cell proliferation [goid 8285] [pmid 9926927] [evidence TAS]; nucleus [goid 5634] [pmid 9926927]	7.32053	1.87579	2.41457
MYLIP	Homo sapiens myosin regulatory light chain interacting protein (MYLIP), mRNA.	protein ubiquitination [goid 16567] [pmid 14550572] [evidence IDA]; neurogenesis [goid 7399] [pmid 10593918] [evidence IMP]; cell motility [goid 6928] [pmid 10593918] [evidence IMP]; metal ion binding [goid 46872] [evidence IEA]; ubiquitin-protein ligase	6.3877	1.96952	2.56323
TMEM118	Homo sapiens transmembrane protein 118 (TMEM118), mRNA.	electron transport [goid 6118] [evidence IEA]; electron transporter activity [goid 5489] [evidence IEA]; iron ion binding [goid 5506] [evidence IEA]	2.16593	1.81336	2.59105
MAFB	Homo sapiens v-maf musculoaponeurotic fibrosarcoma oncogene homolog B (avian) (MAFB), mRNA.	regulation of transcription, DNA-dependent [goid 6355] [evidence IEA]; transcription [goid 6350] [evidence IEA]; sensory organ development [goid 7423] [pmid 8001130] [evidence TAS]; DNA binding [goid 3677] [evidence IEA]; nucleus [goid 5634] [pmid 8001130	4.4852	3.46645	2.60463
INSIG1	Homo sapiens insulin induced gene 1 (INSIG1), transcript variant 1, mRNA.	cell proliferation [goid 8283] [pmid 9268630] [evidence TAS]; metabolism [goid 8152] [pmid 9268630] [evidence TAS]; integral to membrane [goid 16021] [evidence IEA]	1.64028	3.82817	2.6357
EPHX1	Homo sapiens epoxide hydrolase 1, microsomal (xenobiotic) (EPHX1), mRNA.	response to toxin [goid 9636] [evidence IEA]; xenobiotic metabolism [goid 6805] [evidence IEA]; aromatic compound catabolism [goid 19439] [evidence IEA]; epoxide hydrolase activity [goid 4301] [pmid 7516776] [evidence TAS]; hydrolase activity [goid 16787]	3.67095	4.13735	2.72865
ARL3	Homo sapiens ADP-ribosylation factor-like 3 (ARL3), mRNA.	intracellular protein transport [goid 6886] [evidence IEA]; G-protein coupled receptor protein signaling pathway [goid 7186] [evidence IEA]; small GTPase mediated signal transduction [goid 7264] [evidence IEA]; nucleotide binding [goid 166] [evidence IEA]	3.74949	2.29004	2.94702
DCXR	Homo sapiens dicarbonyl/L-xylulose reductase (DCXR), mRNA.	glucose metabolism [goid 6006] [evidence IEA]; D-xylose metabolism [goid 42732] [evidence IEA]; metabolism [goid 8152] [evidence IEA]; carbohydrate metabolism [goid 5975] [evidence IEA]; L-xylulose reductase activity [goid 50038] [evidence IEA]; oxidoredu	3.09344	2.60576	2.97002
SCD	Homo sapiens stearoyl-CoA desaturase (delta-9-desaturase) (SCD), mRNA.	fatty acid biosynthesis [goid 6633] [evidence IEA]; oxidoreductase activity, acting on paired donors, with oxidation of a pair of donors resulting in the reduction of molecular oxygen to two molecules of water [goid 16717] [evidence IEA]; iron ion binding	1.93967	1.69719	2.9879
GNG7	Homo sapiens guanine nucleotide binding protein (G protein), gamma 7 (GNG7), mRNA.	signal transduction [goid 7165] [evidence IEA]; regulation of G-protein coupled receptor protein signaling pathway [goid 8277] [pmid 9600093] [evidence TAS]; signal transducer activity [goid 4871] [evidence IEA]; heterotrimeric G-protein complex [goid 583	2.69448	1.59118	3.11591
FZD3	Homo sapiens frizzled homolog 3 (Drosophila) (FZD3), mRNA.	cell proliferation [goid 8283] [pmid 10491302] [evidence TAS]; G-protein coupled receptor protein signaling pathway [goid 7186] [evidence IEA]; development [goid 7275] [evidence IEA]; frizzled signaling pathway [goid 7222] [evidence NR ]; receptor activit	3.68901	1.57341	3.14763
ALDH3A2	Homo sapiens aldehyde dehydrogenase 3 family, member A2 (ALDH3A2), transcript variant 1, mRNA.	epidermis development [goid 8544] [pmid 8528251] [evidence TAS]; metabolism [goid 8152] [evidence IEA]; peripheral nervous system development [goid 7422] [pmid 8528251] [evidence TAS]; lipid metabolism [goid 6629] [pmid 8528251] [evidence TAS]; central ne	2.36738	1.65441	3.36846
ALDH3A2	Homo sapiens aldehyde dehydrogenase 3 family, member A2 (ALDH3A2), transcript variant 1, mRNA.	epidermis development [goid 8544] [pmid 8528251] [evidence TAS]; metabolism [goid 8152] [evidence IEA]; peripheral nervous system development [goid 7422] [pmid 8528251] [evidence TAS]; lipid metabolism [goid 6629] [pmid 8528251] [evidence TAS]; central ne	2.36738	1.65441	3.36846
ROPN1L	Homo sapiens ropporin 1-like (ROPN1L), mRNA.		4.32331	3.17378	4.08587
SRXN1	Homo sapiens sulfiredoxin 1 homolog (S. cerevisiae) (SRXN1), mRNA.	response to oxidative stress [goid 6979] [pmid 15448164] [evidence IDA]; nucleotide binding [goid 166] [evidence IEA]; oxidoreductase activity, acting on sulfur group of donors [goid 16667] [pmid 15448164] [evidence IDA]; magnesium ion binding [goid 287]	2.11878	2.49018	4.20018
LOC196394	Homo sapiens hypothetical protein LOC196394 (LOC196394), mRNA.		3.61008	2.051	4.24117
CYP46A1	Homo sapiens cytochrome P450, family 46, subfamily A, polypeptide 1 (CYP46A1), mRNA.	lipid metabolism [goid 6629] [evidence IEA]; neurogenesis [goid 7399] [pmid 10377398] [evidence TAS]; steroid metabolism [goid 8202] [evidence IEA]; electron transport [goid 6118] [evidence IEA]; cholesterol catabolism [goid 6707] [pmid 10377398] [evidenc	2.61438	3.09336	4.87621
OKL38	Homo sapiens pregnancy-induced growth inhibitor (OKL38), transcript variant 1, mRNA.	negative regulation of cell growth [goid 30308] [pmid 11459809] [evidence IDA]; cell differentiation [goid 30154] [evidence IEA]; growth factor activity [goid 8083] [pmid 11459809] [evidence IDA]; cellular component unknown [goid 8372] [evidence ND ]	3.06446	5.883	5.0359
SLC30A1	Homo sapiens solute carrier family 30 (zinc transporter), member 1 (SLC30A1), mRNA.	cation transport [goid 6812] [evidence IEA]; zinc ion transport [goid 6829] [evidence IEA]; zinc ion binding [goid 8270] [evidence IEA]; cation transporter activity [goid 8324] [evidence IEA]; membrane [goid 16020] [evidence IEA]; integral to membrane [go	8.70863	2.84426	5.10359
TP53INP1	Homo sapiens tumor protein p53 inducible nuclear protein 1 (TP53INP1), mRNA.	apoptosis [goid 6915] [evidence IEA]; nucleus [goid 5634] [evidence IEA]	48.0669	3.38448	7.55476
MT1X	Homo sapiens metallothionein 1X (MT1X), mRNA.	electron transport [goid 6118] [evidence IEA]; response to metal ion [goid 10038] [pmid 9074634] [evidence TAS]; electron transporter activity [goid 5489] [evidence IEA]; metal ion binding [goid 46872] [pmid 9074634] [evidence TAS]; cadmium ion binding [g	2.66523	1.84224	28.2012
SORBS1	Homo sapiens sorbin and SH3 domain containing 1 (SORBS1), transcript variant 2, mRNA.	stress fiber formation [goid 43149] [evidence ISS]; transport [goid 6810] [evidence IEA]; glucose transport [goid 15758] [evidence ISS]; insulin receptor signaling pathway [goid 8286] [evidence ISS]; focal adhesion formation [goid 48041] [evidence ISS]; a	6.33289	4.29639	374.064
